# Supplementary material for: Role of Premycofactocin Synthase in Growth, Microaerophilic Adaptation, and Metabolism of Mycobacterium tuberculosis
Source: mBio. 2021 Jul 27;12(4):e01665-21. doi: 10.1128/mBio.01665-21 (PMC8406134; doi:10.1128/mBio.01665-21)
Supplement: TABLE S2 [file mbio.01665-21-st002.xlsx]

## Sheet: Proteins in ΔmftD and  ΔmftC   
Gopinath Krishnamoorthy, Peggy Kaiser, Patricia Constant, Ulrike Abu Abed, Monika Schmid, Christian K. Frese, Volker Brinkmann, Mamadou Daffe, Stefan H. E. Kaufmann. Role of Pre-mycofactocin synthase in growth, microaerophilic adaptation, and metabolism of Mycobacterium tuberculosis
Table S2. Cell surface protein analysis of M. smegmatis mc2155, ∆mftC and ∆mftD mutant derivatives.
				normalized iBAQ intensity (log2)																	average normalized iBAQ intensity (log2)			significant at FDR 0.05			valid values				T.Test ΔmftC vs Wildtype			T.Test ΔmftD vs Wildtype
T: id	T: Protein IDs	T: Majority protein IDs	protein name	wildtype (1.1)	wildtype (1.2)	wildtype (1.3)	wildtype (1.4)	wildtype (1.5)	ΔmftC (2.1)	ΔmftC (2.2)	ΔmftC (2.3)	ΔmftC (2.4)	ΔmftC (2.5)	ΔmftC (2.6)	ΔmftD (3.1)	ΔmftD (3.1)	ΔmftD (3.3)	ΔmftD (3.4)	ΔmftD (3.5)	ΔmftD (3.6)	Wildtype	ΔmftC	ΔmftD	ΔmftC vs Wildtype	ΔmftD vs Wildtype	N: Mol. weight [kDa]	total	Wildtype	ΔmftC	ΔmftD	-log10 p.value	q.value	log2 difference	-log10 p.value	q.value	log2 difference	Functional annotation
272	A0QYT1	A0QYT1	argJ	34.6426	35.125	34.9816	34.1538	34.5658	34.9608	35.1552	35.5249	35.0542	34.9636	35.3887	35.2846	35.8274	35.137	34.7881	35.1469	35.1609	34.6938	35.1746	35.2242	+	+	40.354	17	5	6	6	1.52662	0.0364286	0.480775	1.43146	0.0404607	0.530382
142	A0QTL8	A0QTL8	aroA	34.8472	34.8192	34.7942	35.079	35.3685	35.0523	35.5891	35.2646	35.518	35.2201	35.474	34.7564	34.601	34.6277	34.4288	34.3352	34.8601	34.9816	35.353	34.6015	+	+	45.836	17	5	6	6	1.63844	0.0479038	0.371382	1.7324	0.0461538	-0.380105
460	A0R5N7	A0R5N7	asd	NaN	34.8108	35.0353	34.9141	34.9297	34.9849	35.3544	35.381	35.2574	36.0482	34.9065	35.4834	35.383	35.46	35.4478	35.2254	NaN	34.9225	35.3221	35.3999		+	36.475	15	4	6	5	1.02827	0.0994844	0.399612	3.74031	0.003	0.477438
206	A0QWS5	A0QWS5	carB	32.3916	32.1182	32.2541	32.6422	32.2827	32.6703	32.5294	32.1994	33.1218	32.3643	33.1256	32.7699	32.5773	33.1171	32.5572	32.8316	NaN	32.3378	32.6685	32.7706		+	119.53	16	5	6	5	0.927179	0.141273	0.3307	1.91508	0.0290414	0.432887
413	A0R3Q0	A0R3Q0	cheR	32.4205	31.8709	32.1182	32.1804	32.4082	31.8811	32.374	31.9378	32.8401	32.0304	32.2803	32.7141	32.5522	32.5892	32.2069	32.6886	32.9865	32.1996	32.2239	32.6229		+	69.546	17	5	6	6	0.0463057	0.974283	0.024321	1.73824	0.0362366	0.423285
334	A0R197	A0R197	clpP	35.3798	35.7938	35.4582	35.0744	34.0177	31.9496	31.0432	34.0229	NaN	31.6093	NaN	33.8087	35.734	33.4785	35.4555	35.0008	34.3279	35.1448	32.1562	34.6342	+		24.066	15	5	4	6	2.54393	0.000222222	-2.98858	0.484259	0.297247	-0.510595	ATP-dependent Clp protease proteolytic subunit
265	A0QYQ0	A0QYQ0	cmk	34.652	34.5723	34.314	34.6109	35.0399	35.1561	34.9708	35.8114	35.4487	35.0171	35.4388	34.5638	34.921	34.8415	34.524	34.4906	34.9155	34.6378	35.3072	34.7094	+		23.536	17	5	6	6	2.3391	0.00637624	0.669338	0.206875	0.750078	0.071578
362	A0R2A4	A0R2A4	deaD	32.7003	31.8996	32.3611	33.3053	31.9752	32.7676	32.4044	32.3855	32.3367	32.621	32.4013	33.1917	33.0179	32.7749	33.014	33.165	33.3737	32.4483	32.4861	33.0895		+	63.723	17	5	6	6	0.0550418	0.949088	0.0377538	1.51469	0.0281198	0.641207
264	A0QYP9	A0QYP9	der	34.4073	34.3028	34.1911	34.347	34.5514	34.0148	33.9101	32.721	33.705	32.4811	32.1007	34.4672	34.5866	34.0037	34.6192	34.275	34.8735	34.3599	33.1554	34.4709	+		51.133	17	5	6	6	1.97854	0.00522353	-1.20448	0.330234	0.615838	0.110937
50	A0QQD0	A0QQD0	dnaJ	32.1714	33.4727	33.9749	34.1752	34.5574	34.5163	34.7412	34.101	34.8979	34.4246	34.707	34.4526	34.2333	34.4652	34.4246	34.6123	32.5437	33.6703	34.5647	34.122	+		41.107	17	5	6	6	1.30453	0.0273333	0.894338	0.395381	0.382857	0.451628
165	A0QUV7	A0QUV7	etfA	40.5825	40.435	40.401	40.5119	40.3171	39.9208	40.1072	40.2532	39.9213	40.1124	39.8439	40.542	40.4857	40.3367	40.688	40.5743	40.3199	40.4495	40.0265	40.4911	+		31.557	17	5	6	6	3.24821	0.00743925	-0.423052	0.222232	0.812678	0.0415663
448	A0R588	A0R588	ftsH	32.475	30.4763	31.6663	32.5017	32.0696	31.9952	NaN	30.9635	33.0817	32.146	32.1744	33.526	33.4082	33.256	33.4388	33.4822	34.1725	31.8378	32.0722	33.5473		+	83.537	16	5	5	6	0.184784	0.65199	0.234383	2.92973	0.000432432	1.7095	Membrane-bound protease FtsH
176	A0QV26	A0QV26	ftsY	36.9734	36.4518	36.5956	36.72	36.4364	35.9876	36.0391	35.8378	35.7844	36.1539	36.0385	36.957	36.9551	36.557	37.3877	37.3161	37.0045	36.6354	35.9735	37.0296	+		50.683	17	5	6	6	3.73157	0.00105882	-0.661914	1.42631	0.060243	0.394133
385	A0R2U8	A0R2U8	fumC	36.5664	37.0477	36.8718	36.7519	37.0355	36.4118	36.6738	36.98	35.6511	36.613	36.1975	36.4639	36.5521	36.7969	36.3866	36.395	36.3201	36.8547	36.4212	36.4857		+	49.762	17	5	6	6	1.07718	0.0837561	-0.433485	2.01908	0.0340328	-0.368944
258	A0QYF5	A0QYF5	glcB	35.6338	33.688	33.8522	35.2637	35.372	35.6784	35.4167	35.5137	36.2271	35.9031	35.746	34.5152	34.9928	35.2527	34.8893	35.2086	34.6479	34.762	35.7475	34.9177	+		78.276	17	5	6	6	1.47643	0.0154595	0.985519	0.153959	0.733215	0.155769
478	A0R629	A0R629	glf	34.5319	33.8628	33.9882	34.1938	34.6781	34.7428	34.5926	34.7554	35.0113	34.8261	35.1096	33.6144	34.1019	34.5071	34.7874	34.4604	34.6569	34.2509	34.8396	34.3547	+		47.057	17	5	6	6	2.22575	0.0092069	0.588684	0.17054	0.745291	0.103736
496	A0R729;A0R5L0	A0R729	glpK	39.793	40.0559	39.7783	39.7866	39.9979	39.6093	39.4256	39.9211	39.0598	39.4962	39.0949	39.5095	39.5805	39.6447	39.637	39.4372	39.4482	39.8823	39.4345	39.5429	+	+	55.098	17	5	6	6	1.73229	0.030913	-0.447855	3.12878	0.0169444	-0.339458
418	A0R417	A0R417	gltA	35.5662	35.5674	35.6804	35.6441	35.6849	35.294	35.1181	35.612	34.4535	34.8916	34.7827	35.7646	35.8918	35.7386	35.6842	35.506	35.5803	35.6286	35.0253	35.6943	+		48.521	17	5	6	6	2.00467	0.0116667	-0.603299	0.457642	0.666037	0.0656456
255	A0QYE7	A0QYE7	gnd	34.3519	34.9515	34.6059	34.61	34.8761	35.3499	35.2809	35.425	35.6359	35.7237	35.45	35.0709	34.4621	35.2975	35.0438	34.8749	33.5076	34.6791	35.4776	34.7095	+		51.812	17	5	6	6	3.93562	0.000210526	0.798483	0.0343484	0.973069	0.0303825
49	A0QQC9	A0QQC9	grpE	37.3443	37.199	36.9103	37.3592	36.9301	37.6591	37.9671	37.6297	38.1228	37.4522	37.9779	37.1382	37.0501	37.2281	37.0754	37.0764	37.1808	37.1486	37.8015	37.1248	+		23.005	17	5	6	6	2.8093	0.0048	0.652869	0.0942886	0.923818	-0.0237645
112	A0QSU3	A0QSU3	guaB	34.4976	35.035	34.6539	33.9334	34.2638	34.541	35.2788	35.4963	34.6473	34.2662	34.4831	35.3552	35.1911	35.8	35.2903	35.4495	34.5182	34.4767	34.7854	35.2674		+	53.332	17	5	6	6	0.533656	0.28956	0.308725	1.90941	0.0101705	0.790645
89	A0QRT3	A0QRT3	gyrB	35.6279	35.6421	35.4718	35.5659	35.4658	35.9117	35.902	35.9649	36.0058	35.3244	35.6077	36.0866	35.7484	36.2151	36.1308	36.1417	36.2762	35.5547	35.7861	36.0998		+	70.329	17	5	6	6	1.01433	0.182671	0.231381	3.7246	0.0022439	0.545073
68	A0QR18	A0QR18	hemC	NaN	NaN	NaN	31.9182	32.028	32.5394	32.264	32.2206	32.7703	32.6876	32.6239	32.1865	31.755	31.8021	31.617	31.7585	NaN	NaN	32.5176	31.8238	+		33.259	13	2	6	5	1.72219	0.0232883	0.54454	0.395904	0.525909	-0.149263
226	A0QX81	A0QX81	hisD	33.68	33.7428	33.4436	33.5833	33.8427	34.0033	34.0645	33.9661	34.2949	33.6517	34.2332	33.7896	33.4819	33.4983	33.1285	33.2044	33.4507	33.6585	34.0356	33.4256	+		46.702	17	5	6	6	1.92472	0.033418	0.377141	1.04051	0.192	-0.232911
140	A0QTK6	A0QTK6	hpf	35.7856	35.2677	35.6476	36.4697	35.8406	36.1327	36.5746	36.3769	36.8547	36.0988	36.74	36.9688	35.6234	36.5896	36.7549	37.1078	36.913	35.8022	36.4629	36.6596	+	+	26.398	17	5	6	6	1.77536	0.0143448	0.660694	1.72648	0.0126715	0.857328
161	A0QUM7	A0QUM7	hybC	31.2525	31.5457	31.2884	33.0955	33.6607	33.4326	33.7478	33.73	33.9432	33.5714	33.8011	31.5928	31.1784	33.4537	31.6272	31.5047	28.0896	32.1686	33.7044	31.2411	+		59.617	17	5	6	6	2.04964	0.00290323	1.5358	0.476286	0.257742	-0.927506
162	A0QUN8	A0QUN8	hypC	34.8606	34.8975	35.0381	35.4108	35.4353	35.1173	34.9339	35.2037	34.3017	34.4633	34.9225	35.1587	35.547	35.5741	35.5714	35.5188	35.7119	35.1285	34.8237	35.5136		+	9.2555	17	5	6	6	0.801064	0.18515	-0.304737	1.65042	0.0484	0.385182
223	A0QX46	A0QX46	ileS	31.1699	31.1704	31.139	31.2592	31.5965	32.4147	32.5444	32.2759	32.5367	32.2993	32.3265	32.0501	31.8256	32.8294	31.7828	31.9447	32.9745	31.267	32.3996	32.2345	+	+	117.32	17	5	6	6	6.14956	0	1.13259	2.42131	0.00275556	0.967538
17	A0QP06	A0QP06	ilvD	37.197	37.3841	37.3666	37.5107	37.5316	37.6729	37.7929	37.756	37.9921	37.8671	37.9116	37.7315	37.7174	37.8298	37.611	37.7336	37.3654	37.398	37.8321	37.6648	+		59.949	17	5	6	6	3.58058	0.00543158	0.434074	1.7739	0.0801762	0.266755
184	A0QVM7	A0QVM7	infB	37.23	37.0402	37.1195	36.9155	36.7063	36.7057	36.6404	36.6694	36.8275	36.7168	36.7436	36.5903	36.441	36.6141	36.7158	36.3963	36.4375	37.0023	36.7172	36.5325		+	65.926	17	5	6	6	2.03396	0.0533395	-0.285102	2.97163	0.00876522	-0.469797
274	A0QYU8	A0QYU8	infC	37.1849	37.1098	37.0508	37.2944	37.4291	37.8187	37.8322	37.7511	38.3304	37.6965	38.2868	37.3687	37.1369	37.2533	37.1945	37.0169	37.5236	37.2138	37.9526	37.249	+		22.899	17	5	6	6	3.2838	0.00171429	0.738836	0.133457	0.86888	0.0351967
181	A0QVH9	A0QVH9	ispG	34.3758	34.6424	34.616	34.6337	34.6673	34.4556	34.0039	34.5082	33.7612	33.7659	33.9714	34.2825	34.0655	34.4133	34.6249	34.4536	34.5969	34.5871	34.0777	34.4061	+		40.481	17	5	6	6	2.00655	0.0159467	-0.509348	0.915258	0.283249	-0.180945
404	A0R3D9	A0R3D9	ksgA	33.0775	34.4838	34.7424	34.0255	34.3099	33.9052	33.2116	33.9243	32.9642	32.7544	32.8689	34.3446	33.4255	34.2482	34.1587	34.3921	33.709	34.1278	33.2714	34.0463	+		32.833	17	5	6	6	1.43255	0.022882	-0.856399	0.096468	0.85376	-0.0814665
325	A0R0Y9	A0R0Y9	lepA	33.6038	34.0487	33.9449	32.6337	34.5461	34.7341	34.5634	34.5856	34.6002	35.1814	34.2735	34.6109	34.4797	34.6202	34.4054	34.7863	34.3383	33.7554	34.6564	34.5401	+	+	69.566	17	5	6	6	1.71074	0.0102857	0.90093	1.57243	0.0187651	0.784689
170	A0QUY9	A0QUY9	leuC	31.6807	31.7356	31.8154	32.905	32.5607	32.445	34.5469	34.5069	35.317	33.441	34.3894	32.146	33.6025	33.0832	31.678	NaN	33.6997	32.1395	34.1077	32.8419	+		51.469	16	5	6	5	2.42224	0.000965517	1.96821	0.757133	0.124797	0.702426
446	A0R577	A0R577	lysS	33.4546	NaN	NaN	32.3946	33.4252	34.3273	34.189	34.3225	33.8431	34.5121	33.4806	34.59	34.6476	34.7759	34.3779	34.2577	32.8601	33.0915	34.1124	34.2515	+	+	56.871	15	3	6	6	1.80114	0.00763636	1.02097	1.33394	0.0211765	1.16008	lysyl-tRNA synthetase
182	A0QVI6	A0QVI6	map	37.3557	37.508	37.2617	37.4215	37.5788	37.3618	37.0001	36.7587	36.7856	36.6489	37.0709	37.0072	36.4187	36.5722	36.0097	36.488	35.9533	37.4251	36.9377	36.4082	+	+	31.039	17	5	6	6	2.3805	0.0109147	-0.487449	3.45584	0.000487805	-1.01693
363	A0R2B3	A0R2B3	map	35.844	36.4016	35.2972	35.7211	35.6096	36.253	36.6061	36.4124	NaN	NaN	36.911	35.7515	35.4922	35.898	35.5749	35.418	35.7306	35.7747	36.5456	35.6442	+		27.507	15	5	4	6	1.8287	0.0101463	0.770893	0.307215	0.608798	-0.130505
0	A0QNE2	A0QNE2	MSMEG_0007	36.8514	36.5771	36.5623	37.3896	37.1752	37.2283	37.1977	37.2541	37.457	37.1938	37.4563	37.5509	37.4687	37.5809	37.9997	37.7619	37.9861	36.9111	37.2979	37.7247		+	27.228	17	5	6	6	1.43207	0.0561256	0.386763	2.83606	0.00217722	0.813595
3	A0QNG5	A0QNG5	MSMEG_0033	35.2787	35.135	35.3442	34.5283	35.5088	33.8862	33.6576	34.7536	34.2241	34.1683	34.2812	36.0626	35.8977	36.0591	36.2392	36.2951	36.4169	35.159	34.1618	36.1618	+	+	53.329	17	5	6	6	2.75647	0.00177778	-0.997174	3.555	0.000410256	1.00276
4	A0QNG7	A0QNG7	MSMEG_0035	36.3453	36.4293	36.0877	36.4214	36.2896	36.229	36.4379	36.4884	36.433	35.9284	36.4071	35.8767	35.5358	35.9665	35.8455	35.8237	35.7038	36.3147	36.3206	35.792		+	52.025	17	5	6	6	0.0185221	1	0.00596924	3.64095	0.00278652	-0.522693
5	A0QNJ4	A0QNJ4	MSMEG_0064	34.5494	34.4856	34.0991	34.4729	34.3812	34.2147	34.0962	34.1801	33.994	33.6478	33.8918	35.4315	35.6281	35.0354	35.2034	34.7721	34.9225	34.3977	34.0041	35.1655	+	+	43.631	17	5	6	6	2.03415	0.0276872	-0.393565	2.97804	0.00194737	0.767851
7	A0QNK1	A0QNK1	MSMEG_0071	33.3762	33.3142	32.6344	32.4641	32.5978	32.5186	32.676	32.5025	NaN	31.6551	32.2616	31.7382	31.7071	31.2831	31.4614	31.5978	31.5371	32.8773	32.3228	31.5541		+	78.244	16	5	5	6	1.16268	0.0562018	-0.554563	4.17616	0	-1.32321
11	A0QNM4	A0QNM4	MSMEG_0096	34.5952	34.435	34.4745	34.4274	NaN	34.0394	33.8044	NaN	NaN	33.4284	NaN	NaN	NaN	NaN	NaN	NaN	NaN	34.483	33.7574	NaN	+		29.985	7	4	3	0	2.25628	0.00555102	-0.725634	0	1	NaN
13	A0QNQ7	A0QNQ7	MSMEG_0129	NaN	NaN	35.2029	35.4375	35.5624	NaN	33.9777	34.7827	32.581	NaN	33.9139	34.8079	35.7718	35.1216	35.7472	34.7444	35.9357	35.4009	33.8138	35.3547	+		16.033	13	3	4	6	1.47268	0.0102295	-1.5871	0.0504877	0.937273	-0.0461763
18	A0QP10	A0QP10	MSMEG_0233	35.9723	36.4737	35.5832	35.3324	34.7745	35.56	34.8209	35.2342	35.0831	35.2398	34.2262	34.8387	34.5058	34.0122	34.173	33.0597	32.9	35.6272	35.0274	33.9149		+	37.233	17	5	6	6	0.980555	0.0750705	-0.599818	2.45226	0.000606061	-1.7123
19	A0QP11	A0QP11	MSMEG_0234	34.3719	34.1716	34.3237	34.4395	34.5065	35.3679	35.0846	34.6601	35.0483	34.2539	35.0316	34.5475	34.2613	34.4719	33.506	34.001	34.6431	34.3626	34.9077	34.2385	+		74.129	17	5	6	6	1.79779	0.021038	0.545083	0.261098	0.647968	-0.124153
21	A0QP20	A0QP20	MSMEG_0243	41.7159	41.9437	41.3021	40.6509	40.581	40.4815	39.9557	40.2578	39.335	39.3187	39.2351	40.4664	40.4435	40.1543	40.6006	40.5114	40.7856	41.2387	39.764	40.4936	+	+	11.67	17	5	6	6	2.66503	0.000307692	-1.47474	1.69281	0.0165143	-0.745063
24	A0QP61	A0QP61	MSMEG_0284	NaN	NaN	32.5032	NaN	NaN	34.7552	34.5093	35.5166	35.143	35.0919	35.1185	33.7284	34.1449	34.4089	NaN	NaN	34.3433	NaN	35.0224	34.1564			29.176	11	1	6	4	0	1	2.51916	0	1	1.65313	ribosyldihydronicotinamide dehydrogenase (quinone)
27	A0QPE7	A0QPE7	MSMEG_0372	34.5337	35.1332	34.5638	34.4881	35.1354	33.8962	33.5012	34.6533	33.3701	34.26	33.1669	35.0676	35.5563	34.866	35.393	35.0322	34.2272	34.7708	33.8079	35.0237	+		46.498	17	5	6	6	2.04739	0.00556701	-0.962883	0.472689	0.388539	0.252888
28	A0QPE8	A0QPE8	MSMEG_0373	34.9122	34.6595	34.9403	35.0518	34.423	35.224	34.8863	35.2954	35.4477	35.3849	35.5744	35.532	35.7811	35.7422	35.2585	35.5675	35.1907	34.7973	35.3021	35.512	+	+	45.233	17	5	6	6	2.10886	0.0143889	0.504776	2.98576	0.00233333	0.714655
30	A0QPG2	A0QPG2	MSMEG_0387	34.5261	34.0686	33.9478	32.949	34.3509	34.5215	34.6038	32.8381	34.7416	33.2593	34.775	35.5754	35.2024	35.219	35.4513	35.4005	35.7763	33.9685	34.1232	35.4375		+	28.048	17	5	6	6	0.12953	0.766507	0.15472	3.42508	0.000153846	1.46899	Rmt2 protein
31	A0QPG9	A0QPG9	MSMEG_0394	34.7383	34.4245	34.5564	34.4416	34.4826	34.4021	34.6706	34.2401	34.6507	34.3915	34.5912	35.2561	35.1007	35.4952	35.4557	35.2355	35.6885	34.5287	34.491	35.3719		+	9.1947	17	5	6	6	0.157255	0.860598	-0.037633	4.52926	0.000190476	0.843275
32	A0QPH5	A0QPH5	MSMEG_0400	32.1852	32.7602	32.5387	32.4275	32.4101	32.4893	31.6215	31.1873	29.543	30.9485	31.0315	32.693	32.5919	32.1584	32.5057	32.4455	32.891	32.4644	31.1369	32.5476	+		261.02	17	5	6	6	1.82017	0.00573737	-1.32749	0.246859	0.702296	0.0832189
33	A0QPH6	A0QPH6	MSMEG_0401	32.3326	32.3612	NaN	31.918	32.0907	31.3415	NaN	31.8915	30.355	30.8778	30.9011	32.1204	32.5707	31.8719	32.6365	32.4398	NaN	32.1756	31.0734	32.3278	+		108.31	14	4	5	5	2.05885	0.00521519	-1.10228	0.351585	0.550174	0.152197
34	A0QPI4	A0QPI4	MSMEG_0409	34.4448	34.2804	34.1459	34.2667	34.1939	33.8183	33.8559	34.1078	34.0237	33.5791	33.611	NaN	30.4747	33.73	33.4371	NaN	NaN	34.2664	33.8326	32.5473	+	+	51.736	14	5	6	3	2.55588	0.0120902	-0.433736	1.18716	0.0249938	-1.7191
35	A0QPJ1	A0QPJ1	MSMEG_0416	37.05	37.0342	37.2287	37.6034	38.0107	37.6127	37.6019	37.7259	38.2357	37.9356	38.1812	37.4092	37.2811	37.4623	37.4826	37.2648	37.5935	37.3854	37.8822	37.4156	+		6.0798	17	5	6	6	1.3674	0.0449756	0.496795	0.0609505	0.939158	0.0302001
36	A0QPJ8	A0QPJ8	MSMEG_0423	36.1508	36.6922	34.7705	34.4757	NaN	34.2747	34.1513	34.3577	32.9967	33.2683	33.5095	33.7394	33.8199	NaN	NaN	32.3041	NaN	35.5223	33.7597	33.2878	+	+	16.94	13	4	6	3	2.04439	0.00214815	-1.76261	1.50231	0.00962602	-2.2345	hypothetical
39	A0QPP1	A0QPP1	MSMEG_0466	35.2647	35.2146	35.0368	35.1817	35.3912	34.8994	34.4464	34.6262	35.1646	34.5994	34.9921	34.8834	34.8028	34.9602	35.0121	34.9891	34.8657	35.2178	34.788	34.9189	+	+	31.133	17	5	6	6	1.97044	0.0265238	-0.429791	2.95096	0.0283333	-0.298905
41	A0QPY2	A0QPY2	MSMEG_0559	37.9937	38.4439	38.1832	38.0998	38.2838	37.8063	37.725	38.3051	37.1471	NaN	NaN	36.9505	37.4268	37.4761	37.4849	36.894	37.1952	38.2009	37.7459	37.2379		+	7.1048	15	5	4	6	1.07576	0.0792459	-0.455005	4.15968	0.000181818	-0.962977
42	A0QQ61	A0QQ61	MSMEG_0639	32.5433	32.7268	32.4279	32.4239	32.6461	32.1645	32.3875	32.0529	32.3589	31.7656	32.4136	NaN	NaN	33.6645	33.7466	33.6633	34.2516	32.5536	32.1905	33.8315	+	+	36.981	15	5	6	4	1.745	0.0442574	-0.363086	4.38122	0	1.27794	oligopeptide transport ATP-binding protein AppF
44	A0QQB0	A0QQB0	MSMEG_0690	35.8627	35.6326	35.2906	35.3968	35.3566	35.7533	35.556	35.261	35.8533	35.7567	35.7585	36.1275	36.2746	35.6028	36.0979	36.053	36.8795	35.5079	35.6565	36.1725		+	110.9	17	5	6	6	0.515109	0.438117	0.148596	1.94288	0.0127647	0.664674
45	A0QQB2	A0QQB2	MSMEG_0692	34.2744	34.2392	33.9434	34.1116	33.914	34.2214	35.0034	34.1058	34.7011	34.6094	34.722	34.2836	33.9037	NaN	34.2041	33.9338	33.3539	34.0965	34.5605	33.9358	+		59.553	16	5	6	5	1.68231	0.0308387	0.464015	0.402498	0.508703	-0.160684
46	A0QQC1	A0QQC1	MSMEG_0702	33.1517	33.7101	32.9831	33.0027	32.7539	34.7333	34.3839	32.7873	34.1169	33.4239	33.6786	30.6094	NaN	32.0523	NaN	NaN	32.422	33.1203	33.854	31.6946	+	+	33.464	14	5	6	3	1.18719	0.0415075	0.73367	1.68605	0.00872414	-1.42574
48	A0QQC5	A0QQC5	MSMEG_0706	NaN	32.6057	32.7897	NaN	32.6176	33.9493	33.8421	34.4445	33.4759	34.2326	33.901	32.9199	33.391	33.2622	33.0917	33.129	32.841	32.671	33.9742	33.1058	+	+	21.181	15	3	6	6	3.43417	0.000363636	1.30325	1.92646	0.0277108	0.434811	4-carboxy-4-hydroxy-2-oxoadipate aldolase
52	A0QQH1	A0QQH1	MSMEG_0753	35.6173	35.3331	35.3895	35.5627	35.1099	35.3825	35.4565	35.6913	36.1305	35.458	36.0306	36.1021	36.1459	35.8338	36.2797	36.152	36.332	35.4025	35.6916	36.1409		+	28.976	17	5	6	6	0.937875	0.159072	0.289046	3.96686	0.00048	0.738398
53	A0QQH2	A0QQH2	MSMEG_0754	36.2953	35.9627	36.2154	36.0222	36.5063	36.7185	37.0251	37.0487	37.4144	36.867	37.1247	36.1574	36.535	36.5898	36.0318	35.9648	36.4527	36.2004	37.0331	36.2886	+		14.397	17	5	6	6	3.69714	0.000190476	0.832694	0.242116	0.700121	0.0882263
54	A0QQI1	A0QQI1	MSMEG_0763	32.7807	32.8245	32.4428	32.4434	31.9132	32.0663	32.0623	32.6156	32.3167	32.2173	NaN	33.4452	33.4827	33.0004	33.1955	33.4214	34.1329	32.4809	32.2557	33.4463		+	68.045	16	5	5	6	0.559727	0.332153	-0.225258	2.6674	0.00197333	0.96543
57	A0QQP9	A0QQP9	MSMEG_0833	34.4619	34.98	34.361	35.1404	34.4277	34.9791	34.6728	34.9604	35.366	34.5986	35.4294	34.1626	34.0436	33.7002	33.9309	33.6557	33.7984	34.6742	35.0011	33.8819		+	11.861	17	5	6	6	0.802594	0.17588	0.326855	2.91889	0.00207792	-0.792313
61	A0QQV4	A0QQV4	MSMEG_0889	34.0864	34.0916	33.5131	33.9762	32.9477	32.8705	28.6187	32.8417	33.5095	32.9014	33.0543	34.4764	34.4968	34.1157	34.691	34.3142	34.7493	33.723	32.2993	34.4739		+	54.505	17	5	6	6	0.898053	0.0561826	-1.42367	2.0497	0.00940984	0.75089
63	A0QQX4	A0QQX4	MSMEG_0909	34.4926	34.0945	34.2043	34.1515	34.3792	34.3226	34.2597	34.986	34.4199	34.2129	34.4566	34.5476	34.5772	34.6665	35.0283	34.5045	35.1166	34.2644	34.443	34.7401		+	32.196	17	5	6	6	0.609805	0.354806	0.178526	2.15592	0.0171233	0.475693
65	A0QQX8	A0QQX8	MSMEG_0913	36.6109	36.52	36.4414	36.8792	36.7767	37.1166	37.2546	37.195	37.6418	37.4948	37.7567	36.1982	35.599	36.3375	35.8	35.7552	36.0964	36.6457	37.4099	35.9644	+	+	33.068	17	5	6	6	3.43933	0.00116129	0.764264	2.86917	0.00312088	-0.681253
67	A0QR05	A0QR05	MSMEG_0940	37.747	37.572	37.3168	37.5262	37.7278	37.7427	37.6469	37.8715	38.0413	38.0051	38.0506	38.0739	37.5893	37.9565	38.314	37.8416	38.1476	37.578	37.893	37.9871		+	38.015	17	5	6	6	1.8477	0.0505981	0.315031	1.85858	0.0334365	0.409186
70	A0QR40	A0QR40	MSMEG_0976	36.2171	NaN	34.6298	36.0931	NaN	34.8808	34.9023	35.0558	34.2095	35.0553	34.655	35.7828	NaN	35.7559	36.4546	36.6926	36.438	35.6467	34.7931	36.2248	+		6.0379	14	3	6	5	1.20632	0.0335208	-0.853565	0.60647	0.202971	0.578099
72	A0QR73	A0QR73	MSMEG_1010	35.0785	34.8458	34.6814	35.2717	35.7902	35.5955	35.8269	35.7784	35.7638	36.0577	35.8804	35.2469	35.6717	34.5846	35.3422	35.0509	34.4842	35.1335	35.8171	35.0634	+		23.342	17	5	6	6	2.28141	0.0063301	0.683615	0.0964343	0.855534	-0.0700951
75	A0QR80	A0QR80	MSMEG_1017	36.1112	36.3959	35.1724	36.4359	36.6123	36.2119	36.0162	36.737	35.6955	36.5368	36.0838	35.4841	35.4497	35.8693	35.297	35.2001	NaN	36.1455	36.2135	35.46		+	8.5407	16	5	6	5	0.087339	0.879898	0.0679666	1.39366	0.0316114	-0.685529
76	A0QR89	A0QR89	MSMEG_1028	34.291	33.881	34.2843	34.5968	33.9396	33.8162	32.0104	33.8735	32.7302	32.3329	33.2284	35.3496	35.2688	34.9721	35.904	35.5012	34.2805	34.1986	32.9986	35.2127	+	+	43.095	17	5	6	6	2.00871	0.00518519	-1.19997	2.30236	0.00296907	1.01414	geranylgeranyl reductase
77	A0QR91	A0QR91	MSMEG_1030	34.3669	34.0866	33.5351	34.0454	33.542	33.3009	33.2556	33.4633	32.4452	32.9802	33.0935	34.8935	33.9188	34.8307	34.9856	35.2038	35.6708	33.9152	33.0898	34.9172	+	+	56.177	17	5	6	6	2.35858	0.00521053	-0.825432	2.07056	0.00500935	1.00201
79	A0QRA1	A0QRA1	MSMEG_1042	39.1468	39.2121	38.0383	38.1535	38.1111	37.9225	36.0847	38.0364	34.9927	36.3695	36.5408	35.018	34.4451	37.2266	35.721	35.1511	37.5764	38.5324	36.6578	35.8564	+	+	9.5141	17	5	6	6	2.00895	0.002	-1.87461	2.70901	0.000470588	-2.676	hypothetical
80	A0QRA5	A0QRA5	MSMEG_1046	33.1853	34.155	34.0471	35.0981	34.6964	35.8924	36.2543	36.0046	36.7165	36.2613	36.5233	35.5484	35.398	35.9271	35.3934	35.3808	35.6299	34.2364	36.2754	35.5463	+	+	30.657	17	5	6	6	3.84651	0	2.03902	2.67239	0.000615385	1.30989	ABC-type molybdenum transport system
81	A0QRA6	A0QRA6	MSMEG_1047	34.7961	34.7301	34.9267	34.583	35.087	NaN	33.7942	34.9726	32.778	33.6516	33.469	34.5269	34.6536	34.5005	34.1778	34.3498	34.0897	34.8246	33.7331	34.383	+	+	30.286	16	5	5	6	1.75702	0.00767568	-1.09147	2.19173	0.0196291	-0.44152
82	A0QRA8	A0QRA8	MSMEG_1049	32.7831	32.9762	33.262	33.3704	34.8251	35.059	34.9976	35.3931	34.9842	34.4504	34.3253	35.3425	35.4218	35.335	35.4876	35.6698	34.7751	33.4433	34.8683	35.3386	+	+	36.275	17	5	6	6	2.38917	0.00168421	1.42493	3.34628	0	1.89529	Methyltransferase
83	A0QRB0	A0QRB0	MSMEG_1051	36.8456	36.769	35.097	34.8667	34.1263	35.1003	33.6123	33.5466	34.3103	32.7958	33.8997	33.889	33.1585	31.8665	NaN	32.1205	32.8708	35.5409	33.8775	32.7811	+	+	24.738	16	5	6	5	1.65758	0.00638462	-1.66344	2.54115	0.000444444	-2.75988	immunogenic protein MPB64/MPT64
84	A0QRB4	A0QRB4	MSMEG_1055	34.1297	34.3453	33.9709	33.6123	33.2748	32.542	31.9046	32.1747	NaN	NaN	NaN	34.2314	34.5796	33.3247	34.2824	33.8886	33.7512	33.8666	32.2071	34.0096	+		27.786	14	5	3	6	2.92922	0.000266667	-1.65952	0.220139	0.664073	0.143047	hexapeptide transferase family protein
85	A0QRB6	A0QRB6	MSMEG_1058	33.2714	33.2178	32.8027	33.4254	33.6232	34.0429	33.8995	33.9547	34.1615	33.6901	34.0679	33.0976	33.0837	NaN	NaN	33.4074	33.313	33.2681	33.9694	33.2254	+		23.396	15	5	6	4	3.06517	0.00158333	0.701322	0.0923292	0.889134	-0.0426794
86	A0QRB8	A0QRB8	MSMEG_1060	38.998	39.1866	39.3522	37.9926	38.4059	38.4726	37.9546	37.913	37.8829	37.5368	36.0845	38.4158	37.4004	38.2888	37.9094	38.057	38.1331	38.7871	37.6407	38.0341	+	+	14.361	17	5	6	6	1.56433	0.0109375	-1.14632	1.59832	0.0186933	-0.752975
87	A0QRB9	A0QRB9	MSMEG_1061	35.2289	35.2009	35.648	35.1181	35.1684	34.6451	35.1218	34.7898	34.7285	34.8645	NaN	35.0499	34.828	34.5192	34.7166	34.1929	NaN	35.2729	34.8299	34.6613	+	+	22.735	15	5	5	5	2.11085	0.0201026	-0.442926	2.1045	0.0110149	-0.611538
90	A0QRW3	A0QRW3	MSMEG_1260	32.7232	32.8576	32.3305	33.5239	33.034	33.9078	33.5381	33.5014	33.44	33.1544	33.6877	33.0148	31.3136	32.79	32.9308	32.9079	33.3113	32.8938	33.5382	32.7114	+		49.682	17	5	6	6	1.87415	0.0127591	0.6444	0.201472	0.664935	-0.182443
96	A0QS81	A0QS81	MSMEG_1383	34.0262	34.4595	34.1576	33.4903	NaN	34.324	35.9141	35.7926	36.1772	36.5683	36.0214	NaN	35.0072	34.925	NaN	34.2498	33.6983	34.0334	35.7996	34.4701	+		26.589	14	4	6	4	2.49806	0.00103704	1.76619	0.551197	0.264207	0.436702	endonuclease IV
97	A0QS92	A0QS92	MSMEG_1394	35.6596	37.5739	35.3432	34.6836	34.0942	34.3576	33.8724	34.3501	32.9944	32.9009	32.3594	31.627	33.2119	31.9084	32.4705	NaN	32.4295	35.4709	33.4725	32.3295	+	+	13.228	16	5	6	5	1.86448	0.00466667	-1.99845	2.88316	0.000166667	-3.14144	conserved transmembrane protein
98	A0QSB1	A0QSB1	MSMEG_1416	32.4265	32.4453	32.8607	NaN	32.3244	32.8699	32.9061	33.5466	33.0973	33.5271	32.5452	33.0214	33.2257	33.3329	33.3843	33.0159	NaN	32.5142	33.0821	33.196	+	+	41.922	15	4	6	5	1.47122	0.0312727	0.567843	2.8171	0.00309677	0.681822
99	A0QSB8	A0QSB8	MSMEG_1423	32.7843	32.6927	32.621	33.1332	33.0588	NaN	NaN	NaN	NaN	NaN	NaN	33.5837	33.256	33.7857	33.5626	33.0783	34.4389	32.858	NaN	33.6175		+	42.378	11	5	0	6	0	1	NaN	2.0061	0.009664	0.759548
100	A0QSB9	A0QSB9	MSMEG_1424	33.9143	34.5648	34.6167	33.7078	33.8347	NaN	NaN	NaN	NaN	NaN	NaN	NaN	NaN	NaN	NaN	NaN	NaN	34.1277	NaN	NaN	+	+	42.774	11	5	0	0	0	1	NaN	0	1	NaN
106	A0QSL1	A0QSL1	MSMEG_1517	34.0683	33.9001	32.9464	33.5501	33.3807	33.3029	34.0142	33.0155	33.5723	33.9048	33.4815	35.7723	35.3939	35.58	35.6497	36.0262	35.8038	33.5691	33.5485	35.7043		+	54.604	17	5	6	6	0.0292417	0.994628	-0.0206	5.62281	0	2.13518	spfh domain/band 7 family protein, putative
107	A0QSM2	A0QSM2	MSMEG_1528	36.3594	37.2951	35.5348	35.7461	35.0702	35.2716	NaN	35.3851	35.3126	34.5342	35.0413	34.3648	34.6095	34.1182	33.5215	34.1064	34.2762	36.0011	35.1089	34.1661	+	+	22.43	16	5	5	6	1.19814	0.0333263	-0.892178	2.99789	0.000387097	-1.83502
108	A0QSM3	A0QSM3	MSMEG_1529	37.4226	38.5781	36.2024	33.5211	35.6756	35.6373	35.7397	35.8766	35.3831	NaN	34.1602	32.5102	NaN	32.4923	NaN	33.5214	33.2763	36.28	35.3594	32.95		+	21.138	14	5	5	4	0.467977	0.242762	-0.920616	1.90953	0.00236145	-3.32995
111	A0QSR5	A0QSR5	MSMEG_1574	32.5431	33.0309	33.022	32.9626	33.2651	32.2996	32.1597	32.5878	32.479	32.3964	32.8053	32.5894	32.5758	32.599	33.1453	32.4213	32.6011	32.9647	32.4546	32.6553	+		50.767	17	5	6	6	2.1499	0.0131143	-0.510103	1.11636	0.125053	-0.309428
117	A0QSY1	A0QSY1	MSMEG_1642	35.4974	35.81	35.2993	35.5126	34.858	35.5556	35.5756	35.6112	35.0251	35.4678	35.2705	36.6069	36.6029	36.2265	36.9042	36.6613	36.9646	35.3955	35.4176	36.6611		+	95.528	17	5	6	6	0.0447354	0.974036	0.022167	4.12152	0	1.26563	ABC transporter, ATP-binding protein
125	A0QT17	A0QT17	MSMEG_1679	32.3278	32.9772	32.2352	33.0495	32.6887	32.5284	32.3068	32.5961	32.8141	32.4703	32.6582	32.1244	32.1465	32.188	32.1025	32.5239	32.1329	32.6557	32.5623	32.203		+	40.728	17	5	6	6	0.227771	0.691883	-0.0933603	1.63879	0.0372834	-0.452639
127	A0QT19	A0QT19	MSMEG_1681	38.6495	38.6432	38.773	38.905	38.9973	38.3854	38.2608	38.4001	38.956	38.4908	38.6448	38.321	38.6692	38.5061	38.5383	38.0727	38.5609	38.7936	38.523	38.4447		+	16.217	17	5	6	6	1.19319	0.124763	-0.270627	1.83838	0.0472525	-0.348876
128	A0QT20	A0QT20	MSMEG_1682	33.7414	33.9451	33.6852	33.5444	33.6696	33.2463	32.8157	34.1506	32.4692	32.7058	32.8792	33.8352	33.7971	33.7738	33.9182	34.4047	34.4397	33.7171	33.0445	34.0281	+		46.213	17	5	6	6	1.42306	0.0283333	-0.672673	1.152	0.120595	0.311003
129	A0QT21	A0QT21	MSMEG_1683	35.2189	35.0521	34.9923	34.669	34.7726	34.4047	34.6187	34.6466	34.1462	33.8286	NaN	35.3889	35.0171	30.1135	35.3331	36.2275	35.8832	34.941	34.329	34.6605	+		51.015	16	5	5	6	1.99442	0.0112308	-0.612029	0.101755	0.79929	-0.280442
132	A0QTE1	A0QTE1	MSMEG_1807	39.1523	39.1936	39.1733	39.1393	39.205	38.9458	38.9391	39.225	38.6438	39.0107	38.8254	39.5872	39.5333	39.6977	39.7897	39.8914	39.8656	39.1727	38.9316	39.7275		+	63.137	17	5	6	6	1.64278	0.0983059	-0.241091	4.75978	0.00040678	0.554753
133	A0QTE3	A0QTE3	MSMEG_1809	36.1393	35.8304	35.9886	36.8139	35.9468	36.7299	36.6126	36.8271	36.5449	37.0141	36.582	35.8086	35.5964	36.0913	34.4862	35.6377	34.7305	36.1438	36.7184	35.3918	+	+	32.85	17	5	6	6	1.99688	0.0128633	0.574621	1.32514	0.0328715	-0.752031
134	A0QTE6	A0QTE6	MSMEG_1812	35.2067	35.8371	34.9435	33.7039	34.9265	35.7719	35.6262	36.4536	34.9081	36.0801	34.7417	36.4104	36.5379	36.9241	35.7421	35.3611	37.5176	34.9235	35.5969	36.4155		+	10.342	17	5	6	6	0.810916	0.102728	0.673372	1.94056	0.0042	1.49199	hypothetical
135	A0QTE7	A0QTE7	MSMEG_1813	36.982	37.501	37.3194	37.5867	37.471	37.7246	37.8103	36.6758	37.7665	37.4381	37.4775	38.4286	37.7706	38.3358	37.9957	37.5072	38.1332	37.372	37.4821	38.0285		+	58.427	17	5	6	6	0.207807	0.690971	0.110108	2.21687	0.00933333	0.656481
138	A0QTG6	A0QTG6	MSMEG_1834	34.3136	34.6562	34.259	35.0458	34.6918	34.8633	34.99	34.9922	35.1732	35.0146	35.1758	34.7897	34.88	35.0052	34.3945	34.2876	34.0582	34.5933	35.0349	34.5692	+		49.504	17	5	6	6	1.93326	0.0264431	0.441551	0.0397949	0.977375	-0.0241005
141	A0QTL5	A0QTL5	MSMEG_1887	35.6543	36.0229	35.5545	35.8331	35.235	35.7268	35.1906	34.9612	35.3599	34.8093	35.1661	35.6323	35.6502	35.4835	35.6653	35.2768	35.7068	35.6599	35.2023	35.5692	+		14.35	17	5	6	6	1.42346	0.0460194	-0.457615	0.27202	0.677172	-0.0907801
145	A0QTR2	A0QTR2	MSMEG_1934	38.0556	38.3338	38.0676	38.3	38.516	37.9598	37.8368	38.3345	37.4353	37.365	37.7812	37.4891	37.5867	37.4964	37.5672	37.5718	37.7924	38.2546	37.7854	37.5839	+	+	8.4474	17	5	6	6	1.55811	0.0358564	-0.469159	4.30341	0.000489796	-0.670662
147	A0QTS3	A0QTS3	MSMEG_1945	34.4018	34.2488	34.146	34.1981	34.5519	34.6923	34.4949	34.8262	34.4555	34.3698	34.7533	34.5816	34.8168	34.9251	34.9051	34.8762	35.1849	34.3093	34.5987	34.8816		+	39.147	17	5	6	6	1.62535	0.0727167	0.289338	3.24133	0.00303158	0.572305
149	A0QTT5	A0QTT5	MSMEG_1957	33.4833	34.0649	33.725	34.1462	34.1567	33.8537	34.6977	34.3683	34.136	34.5784	34.5251	32.9668	32.5738	33.9576	NaN	32.2495	29.5522	33.9152	34.3599	32.26		+	49.397	16	5	6	5	1.3891	0.0501801	0.444652	1.23933	0.0212727	-1.65523
151	A0QU07	A0QU07	MSMEG_2033	NaN	NaN	NaN	33.3905	33.8021	33.8864	NaN	33.9208	33.7967	NaN	NaN	33.257	32.899	33.2287	32.4717	32.7682	33.1464	NaN	33.8679	32.9619		+	33.454	11	2	3	6	0.722524	0.226063	0.271616	1.3595	0.0352174	-0.634465
152	A0QU12	A0QU12	MSMEG_2038	32.5605	32.3229	32.837	32.0028	32.0554	32.0674	31.4715	31.894	30.4019	31.1258	31.1321	32.6841	32.9322	32.3455	33.3155	33.1576	33.7052	32.3557	31.3488	33.0233	+	+	58.158	17	5	6	6	2.02184	0.00554167	-1.00694	1.52903	0.0256829	0.667629
153	A0QU18	A0QU18	MSMEG_2045	33.7352	33.887	33.9577	33.3126	34.2042	34.3301	34.2777	34.2156	34.2889	34.5009	33.8671	34.4534	34.0698	34.6817	34.5213	34.3202	34.4638	33.8193	34.2467	34.4184	+	+	49.542	17	5	6	6	1.55302	0.0421493	0.427384	2.29498	0.0095873	0.599013
154	A0QU52	A0QU52	MSMEG_2079	32.311	32.1487	32.2887	33.0609	32.3701	32.2465	31.7882	31.5794	NaN	NaN	31.2738	31.4246	30.6455	NaN	NaN	31.6547	32.1558	32.4359	31.722	31.4702	+	+	33.873	13	5	4	4	1.5727	0.02	-0.713892	1.65114	0.012563	-0.965727
156	A0QU54	A0QU54	MSMEG_2081	35.3085	36.0386	36.2664	35.211	35.4983	36.4254	36.2146	36.2317	36.4181	36.4829	36.3791	37.3588	37.5847	36.7983	37.4674	37.4602	36.3692	35.6646	36.3586	37.1731	+	+	47.078	17	5	6	6	2.22637	0.00662857	0.694084	3.28102	0.000148148	1.50855	putative acyl-CoA dehydrogenase
158	A0QU76	A0QU76	MSMEG_2107	35.5097	35.371	35.8161	35.6222	35.7128	35.4005	35.1402	35.1471	34.8533	34.7768	34.8102	35.903	35.9799	35.3964	35.6366	35.2181	35.5816	35.6064	35.0214	35.6193	+		51.457	17	5	6	6	2.78808	0.00524138	-0.585	0.0302423	0.999654	0.012912
159	A0QU87	A0QU87	MSMEG_2117	NaN	NaN	NaN	34.8066	34.7512	NaN	35.2801	35.2779	35.3445	35.3925	35.2483	NaN	NaN	NaN	34.9973	NaN	NaN	NaN	35.3087	NaN	+		15.8	8	2	5	1	4.05231	0.00164103	0.529749	0	1	0.218422
160	A0QUM5	A0QUM5	MSMEG_2261	NaN	32.7264	NaN	NaN	33.1992	33.0738	33.244	33.4324	32.8517	33.7725	33.2446	34.8566	34.9407	34.7226	35.0718	35.1942	34.0478	NaN	33.2698	34.8056		+	19.386	14	2	6	6	0.550794	0.28259	0.306993	2.90559	0.000484848	1.84279	hypothetical
172	A0QUZ6	A0QUZ6	MSMEG_2394	NaN	32.4191	32.8052	NaN	33.0421	33.7526	33.017	33.5062	33.2162	NaN	NaN	33.4835	33.6327	33.4266	33.5872	33.3564	33.5035	32.7555	33.373	33.4983	+	+	38.959	13	3	4	6	1.27918	0.0391269	0.617535	3.07336	0.00191781	0.742874
173	A0QUZ9	A0QUZ9	MSMEG_2397	NaN	35.8727	36.0008	36.8349	36.7877	36.8399	35.1864	36.4699	35.6625	36.2008	35.3965	35.657	36.0777	36.0536	35.7863	35.5147	35.9343	36.374	35.9593	35.8373		+	8.1183	16	4	6	6	0.50194	0.276608	-0.414682	1.31088	0.0484975	-0.536761
175	A0QV23	A0QV23	MSMEG_2421	33.4434	33.7725	34.0199	NaN	NaN	34.3505	33.9671	34.3285	34.3894	34.7016	NaN	NaN	NaN	33.4748	33.1507	NaN	NaN	33.7453	34.3474	NaN	+		15.154	10	3	5	2	1.64574	0.0227407	0.602186	0.748702	0.167924	-0.432524
177	A0QV28	A0QV28	MSMEG_2426	NaN	NaN	NaN	34.6857	34.5399	34.2697	33.9462	34.0078	33.83	34.2818	34.1343	33.9987	33.4881	33.4129	NaN	33.9626	NaN	NaN	34.0783	33.7156	+	+	12.116	12	2	6	4	2.05916	0.0126667	-0.534468	1.72402	0.0111212	-0.897214
185	A0QVR8	A0QVR8	MSMEG_2669	34.7813	33.9637	34.7289	35.0925	35.1847	34.5584	35.5871	34.7089	35.3092	35.5359	NaN	34.5286	34.2017	34.1697	33.7156	NaN	33.2498	34.7502	35.1399	33.9731		+	26.668	15	5	5	5	0.63019	0.21508	0.389659	1.44028	0.0257531	-0.777173
186	A0QVT5	A0QVT5	MSMEG_2688	37.0735	37.0818	36.9704	37.1207	37.3131	37.0879	36.8371	37.2373	37.0679	36.6029	36.9202	36.228	36.2309	36.0988	36.1849	36.0345	36.4145	37.1119	36.9589	36.1986		+	10.814	17	5	6	6	0.682318	0.365434	-0.153021	6.03281	0	-0.913303
189	A0QVY4	A0QVY4	MSMEG_2739	34.0007	33.7099	33.5915	34.0951	34.0234	34.3206	33.968	33.9183	34.1623	34.3293	34.4067	34.6807	34.4047	34.7459	35.2569	35.4345	35.153	33.8841	34.1842	34.946		+	86.19	17	5	6	6	1.36263	0.0907791	0.300047	3.32225	0.000454545	1.06183
191	A0QVZ3	A0QVZ3	MSMEG_2750	36.1362	36.8345	36.7488	36.336	36.5109	35.9225	35.7103	36.2374	33.8368	34.1438	34.2422	36.8633	36.8342	36.5933	36.69	36.4881	36.7655	36.5133	35.0155	36.7057	+		25.416	17	5	6	6	1.86789	0.00528571	-1.49778	0.736934	0.320079	0.192461
192	A0QVZ5	A0QVZ5	MSMEG_2752	33.5466	32.9176	32.7806	32.9867	32.7448	33.0895	33.0785	32.8942	33.3246	33.229	32.903	32.595	32.5247	32.6535	32.6118	32.5343	32.6892	32.9953	33.0865	32.6014		+	36.069	17	5	6	6	0.24938	0.681218	0.0912017	1.78432	0.0396632	-0.393845
195	A0QW03	A0QW03	MSMEG_2760	32.8706	32.6641	32.7349	32.8942	33.1153	33.1322	NaN	33.3118	33.6945	33.0623	NaN	32.9765	32.8942	33.066	32.8474	32.9052	33.7327	32.8558	33.3002	33.0703	+		28.13	15	5	4	6	1.64961	0.033466	0.444386	0.641602	0.330215	0.21454
196	A0QW04	A0QW04	MSMEG_2762	34.4697	34.5595	34.2901	34.4168	34.3027	35.3703	34.7242	35.4726	35.6371	35.3959	35.708	34.6805	34.6755	35.3167	34.2397	35.3198	35.6074	34.4078	35.3847	34.9733	+	+	29.227	17	5	6	6	3.66039	0.000285714	0.976928	1.37356	0.041625	0.565502
197	A0QW06	A0QW06	MSMEG_2763	36.4169	35.6569	35.8429	36.1644	36.8757	36.9182	36.7957	37.0246	37.3662	37.2419	37.1536	36.5775	36.623	36.6737	36.8429	36.7404	36.6543	36.1914	37.0834	36.6853	+	+	10.954	17	5	6	6	2.58529	0.00227451	0.891988	1.45798	0.0444145	0.493934
201	A0QWH2	A0QWH2	MSMEG_2941	32.2325	32.7359	32.8058	NaN	33.3146	34.0374	33.8535	34.1757	34.0663	34.2719	34.0959	33.7298	33.744	33.6422	33.7405	33.3878	33.7958	32.7722	34.0835	33.6733	+	+	22.193	16	4	6	6	3.91804	0	1.31126	2.8268	0.0015	0.901152
214	A0QWY3	A0QWY3	MSMEG_3106	33.3108	33.3025	33.2457	33.3099	33.3494	33.9637	33.5698	33.6488	33.1744	33.7741	32.8742	32.9254	32.3005	NaN	32.1524	32.2713	32.1776	33.3037	33.5008	32.3654		+	35.542	16	5	6	5	0.510244	0.381094	0.197172	3.73949	0.000457143	-0.938241
219	A0QX21	A0QX21	MSMEG_3144	34.5667	34.6962	34.8734	34.6964	33.7743	34.8845	33.858	34.5255	35.1157	34.6848	34.9608	35.0986	34.9643	34.9671	34.8886	34.9828	35.5242	34.5214	34.6715	35.0709		+	20.759	17	5	6	6	0.230437	0.634217	0.150101	1.61479	0.0293099	0.549527
222	A0QX36	A0QX36	MSMEG_3159	35.0145	34.7036	34.1494	34.9321	34.7397	34.7087	34.5222	34.6763	33.6049	33.3206	33.5167	34.4174	34.2255	33.8451	34.2533	34.472	34.1879	34.7079	34.0583	34.2335		+	80.583	17	5	6	6	1.13511	0.0508357	-0.649607	1.68808	0.0326966	-0.474333
225	A0QX78	A0QX78	MSMEG_3202	36.0001	35.7631	35.3659	35.0735	34.8076	33.9065	NaN	NaN	NaN	NaN	NaN	NaN	34.3263	NaN	34.2719	NaN	NaN	35.402	NaN	NaN		+	46.38	8	5	1	2	0	1	-1.4955	1.53182	0.013913	-1.10291	hypothetical
232	A0QXB8	A0QXB8	MSMEG_3244	38.2045	38.0543	37.933	37.3616	37.3857	36.4811	35.9885	36.7981	34.6699	35.0666	35.3222	37.5822	37.9526	37.2692	37.8366	37.1709	37.7378	37.7878	35.7211	37.5916	+		48.645	17	5	6	6	3.16109	0	-2.06673	0.422	0.464143	-0.196261	hypothetical
233	A0QXB9	A0QXB9	MSMEG_3246	34.9603	35.0503	34.2097	33.9463	35.7772	36.0384	36.011	35.8982	35.3557	35.7377	36.2168	35.5283	33.6157	35.0466	34.9248	35.2284	35.4049	34.7887	35.8763	34.9581	+		23.173	17	5	6	6	2.07648	0.00525	1.08755	0.153343	0.729475	0.169379
237	A0QXT1	A0QXT1	MSMEG_3415	NaN	NaN	NaN	35.2616	35.5841	35.3338	34.9913	35.3534	36.0029	35.6348	36.1636	NaN	35.1144	35.1966	34.9283	34.884	34.7783	NaN	35.58	34.9803		+	17.395	13	2	6	5	0.181032	0.690709	0.157133	1.45716	0.0480201	-0.442505
241	A0QXV0	A0QXV0	MSMEG_3434	39.4402	39.8392	38.0775	37.7505	37.41	38.5936	38.5069	38.5299	38.1249	37.5623	37.5697	36.3581	36.4253	36.3116	35.5622	35.2941	36.0492	38.5035	38.1479	36.0001		+	20.355	17	5	6	6	0.317398	0.451713	-0.355575	3.24459	0	-2.50339
244	A0QY07	A0QY07	MSMEG_3491	35.9569	37.9854	35.6574	34.1347	34.6184	34.1075	31.3027	33.8529	NaN	NaN	NaN	NaN	32.0233	NaN	NaN	NaN	NaN	35.6705	33.0877	NaN	+		16.857	9	5	3	1	1.23714	0.0153197	-2.58286	0	1	-3.64721	conserved hypothetical
246	A0QY10	A0QY10	MSMEG_3494	37.7199	38.3215	36.3834	36.1066	35.8546	36.2503	36.0306	36.08	35.5773	35.1097	35.219	35.1351	35.0516	34.6866	34.4195	34.3105	34.6242	36.8772	35.7111	34.7046	+	+	17.534	17	5	6	6	1.3938	0.0158411	-1.16607	2.95523	0.000142857	-2.17262	putative secreted protein
247	A0QY23	A0QY23	MSMEG_3507	37.8745	38.1575	37.5561	38.5812	38.4862	37.9559	37.861	37.7069	38.8755	37.9961	38.6899	37.5353	37.4851	37.7041	37.5181	37.3487	37.0676	38.1311	38.1809	37.4432		+	31.925	17	5	6	6	0.0648536	0.928578	0.0497524	2.15813	0.00941176	-0.687953
248	A0QY48	A0QY48	MSMEG_3532	32.976	33.8536	33.5575	33.0348	32.0198	34.2207	34.1754	34.3089	NaN	34.8176	34.0042	34.0537	34.2079	34.048	33.9	NaN	32.0641	33.0883	34.3054	33.6547	+		32.788	15	5	5	5	2.12936	0.00466667	1.21701	0.526144	0.255133	0.566393
251	A0QYD4	A0QYD4	MSMEG_3619	36.3432	36.3739	36.3806	36.874	36.5974	36.0177	36.402	35.6702	34.0995	35.84	35.2212	36.8239	36.4991	36.9051	36.1418	36.5581	36.8401	36.5138	35.5418	36.628	+		23.464	17	5	6	6	1.53423	0.0138462	-0.972034	0.308935	0.621893	0.11422
256	A0QYE8	A0QYE8	MSMEG_3634	NaN	32.7746	NaN	32.2081	32.5568	NaN	33.1806	33.3054	33.3679	33.7319	33.4312	33.4212	33.1651	33.4404	32.663	32.7305	NaN	32.5132	33.4034	33.0841	+		49.593	13	3	5	5	2.68668	0.0013913	0.890258	1.19495	0.0541435	0.570917
257	A0QYF1	A0QYF1	MSMEG_3636	33.71	33.5284	33.4546	33.6293	33.7788	34.6902	34.3977	33.7906	34.5854	33.6064	34.6208	33.6326	33.3478	33.542	33.4847	33.6421	NaN	33.6202	34.2818	33.5298	+		36.431	16	5	6	5	1.86134	0.0123556	0.661647	0.536543	0.573133	-0.0903816
260	A0QYH7	A0QYH7	MSMEG_3662	32.0357	31.8934	31.6562	NaN	NaN	32.5412	NaN	32.3756	33.4614	32.353	33.0354	30.7721	30.8376	31.0786	30.6025	31.3388	31.4587	31.8618	32.7533	31.0147	+	+	21.922	14	3	5	6	1.61223	0.0122941	0.891543	2.26385	0.00442308	-0.8471
262	A0QYJ2	A0QYJ2	MSMEG_3677	32.8314	32.7782	32.5821	32.9527	32.6323	32.9784	32.5556	32.0892	32.8084	32.2606	32.7529	33.243	32.8505	32.9325	33.314	33.2311	34.0876	32.7553	32.5742	33.2764		+	51.782	17	5	6	6	0.518779	0.391989	-0.181156	1.4819	0.0384468	0.521093
263	A0QYL7	A0QYL7	MSMEG_3704	32.989	32.8856	33.0981	32.6573	32.7561	32.8947	32.8312	32.8031	32.9691	32.8096	33.033	33.6039	33.86	33.7673	34.3163	33.9998	34.5715	32.8772	32.8901	34.0198		+	31.403	17	5	6	6	0.0556041	0.983822	0.0128909	3.90846	0	1.1426	3-alpha-hydroxysteroid dehydrogenase
266	A0QYQ8	A0QYQ8	MSMEG_3748	35.2153	34.8031	35.3613	33.6132	34.7869	33.4549	34.2279	34.7304	33.9835	33.1235	34.543	35.6911	35.8465	35.6686	35.9678	35.8203	35.4874	34.7559	34.0105	35.747		+	42.294	17	5	6	6	1.03705	0.0559455	-0.745439	2.1371	0.00438095	0.991002
268	A0QYR3	A0QYR3	MSMEG_3754	35.1748	35.1922	35.1787	34.5978	34.8009	35.2035	35.2301	35.2488	35.757	35.4562	35.3756	35.4529	35.2564	35.4782	35.2054	35.5334	35.3886	34.9889	35.3785	35.3858	+	+	35.572	17	5	6	6	1.59832	0.046029	0.38965	1.94613	0.0328814	0.396944
275	A0QYV0	A0QYV0	MSMEG_3795	35.0106	35.3285	35.0883	35.4134	35.5424	35.4489	35.6228	35.6646	35.9764	35.4725	36.1076	35.1863	35.3181	35.3812	35.0445	34.6675	35.4985	35.2766	35.7155	35.1827	+		12.537	17	5	6	6	1.7558	0.0308541	0.438828	0.240366	0.693503	-0.0939757
276	A0QYW5	A0QYW5	MSMEG_3810	NaN	35.0513	35.2445	NaN	35.3102	34.9258	34.3044	35.1935	34.5185	NaN	34.4959	34.4586	34.928	34.5689	34.7491	NaN	NaN	35.202	34.6876	34.6761		+	24.631	12	3	5	4	1.21591	0.0546481	-0.514388	1.90048	0.0185306	-0.525852
277	A0QYW6	A0QYW6	MSMEG_3811	39.2131	39.5058	39.5959	39.5395	39.7215	39.0421	38.6405	39.295	38.1667	38.5014	38.8532	39.1619	39.0721	39.1368	39.1349	38.4212	38.5063	39.5152	38.7498	38.9055	+	+	15.207	17	5	6	6	2.43768	0.00523077	-0.76536	2.1888	0.0102462	-0.609625
279	A0QYX2	A0QYX2	MSMEG_3819	39.0982	40.181	37.8124	37.4542	36.8733	37.7545	37.423	37.5551	36.9383	34.8954	36.432	36.4611	36.1149	35.9456	34.9941	35.5223	35.8215	38.2838	36.833	35.8099	+	+	18.727	17	5	6	6	1.12197	0.0298901	-1.45079	2.64814	0.0004	-2.47392	hypothetical
281	A0QZ34	A0QZ34	MSMEG_3881	34.1422	34.732	35.0025	34.6775	35.3737	34.7984	35.4034	35.217	35.4289	35.9924	35.3195	34.7539	34.9212	34.8852	34.9947	34.6712	33.213	34.7856	35.3599	34.5732	+		39.656	17	5	6	6	1.30967	0.04182	0.574345	0.247646	0.607681	-0.212407
282	A0QZ55	A0QZ55	MSMEG_3903	42.8566	43.9105	41.0832	40.9287	40.7396	40.8213	40.4742	40.7824	39.2907	39.1908	39.2061	39.3713	39.6543	39.2231	38.997	38.6979	38.9067	41.9037	39.9609	39.1417	+	+	16.418	17	5	6	6	1.7373	0.00521739	-1.94281	2.94518	0.00016	-2.76198	Low molecular weight antigen MTB12
283	A0QZ83	A0QZ83	MSMEG_3932	36.7281	36.5744	37.1201	37.0384	37.4962	37.8675	37.441	37.7416	37.8442	37.7483	37.7126	38.1389	38.1052	38.3777	37.7841	37.8042	37.559	36.9915	37.7259	37.9615	+	+	15.927	17	5	6	6	2.87274	0.00232	0.734423	3.07423	0.000459016	0.970072
285	A0QZ96	A0QZ96	MSMEG_3945	36.8214	36.6639	36.8007	37.1198	37.1932	37.0601	37.3671	37.347	37.0659	37.0412	37.3721	37.3255	36.95	37.3975	37.3614	37.3083	37.6806	36.9198	37.2089	37.3372		+	29.04	17	5	6	6	1.42492	0.0893226	0.289065	1.82099	0.0334725	0.417421
290	A0R005	A0R005	MSMEG_4216	37.9283	37.5743	37.4321	38.1204	37.424	36.7704	NaN	36.8622	36.3329	37.0451	37.0566	38.1827	37.7902	38.4079	38.1319	37.829	NaN	37.6958	36.8134	38.0683	+		17.34	15	5	5	5	2.74751	0.00145455	-0.882375	1.12866	0.0993846	0.372514
293	A0R029	A0R029	MSMEG_4240	NaN	33.9683	33.7428	34.1647	34.15	33.6675	33.3265	33.5815	33.1041	32.9711	32.9053	33.4469	33.5105	33.6025	33.5403	33.2962	33.2967	34.0065	33.2593	33.4488	+	+	38.775	16	4	6	6	2.49003	0.00496	-0.747119	3.23063	0.00294949	-0.557615
295	A0R042	A0R042	MSMEG_4254	NaN	NaN	33.8286	33.8695	NaN	33.909	33.3884	NaN	33.3016	32.8125	33.2136	33.2231	32.9281	32.8385	32.6978	33.2467	33.199	NaN	33.325	33.0222		+	64.486	13	2	5	6	0.867037	0.105603	-0.523995	2.5081	0.00306383	-0.826839
296	A0R049	A0R049	MSMEG_4260	39.383	39.2003	39.5733	39.1894	39.206	38.8423	38.4752	38.5542	38.4557	38.3758	38.528	40.3023	40.0809	39.8022	40.2953	40.0482	40.5916	39.3104	38.5385	40.1867	+	+	22.181	17	5	6	6	4.55542	0.000333333	-0.771879	3.83563	0.000421053	0.876331	Probable cytochrome C oxidase (subunit III) CtaE
297	A0R050	A0R050	MSMEG_4261	34.306	33.5867	33.5396	33.3038	NaN	35.7109	35.162	33.8975	35.7906	34.4742	35.1704	35.8511	35.9106	35.7257	36.0579	35.6202	NaN	33.684	35.0343	35.8331	+	+	27.846	15	4	6	5	1.95826	0.00524675	1.35023	4.75809	0	2.14908	QcrC ubiquinol-cytochrome c reductase cytochrome c subunit
298	A0R051	A0R051	MSMEG_4262	35.2002	34.8029	34.9536	35.4752	34.2703	34.9951	35.228	34.4995	35.6286	35.0485	35.323	37.0987	36.4174	36.5411	36.8825	36.4038	37.6642	34.9404	35.1204	36.8346		+	44.817	17	5	6	6	0.309389	0.53266	0.179998	3.99828	0	1.89415	ubiquinol-cytochrome c reductase iron-sulfur subunit
299	A0R052	A0R052	MSMEG_4263	NaN	NaN	NaN	31.8084	31.5875	32.955	33.0335	33.759	33.4711	34.6691	33.6089	33.9184	34.2	34.6403	35.2854	35.0865	33.195	NaN	33.5828	34.3876	+	+	60.21	14	2	6	6	2.17462	0.0016	1.88483	2.43841	0.000461538	2.68967	ubiquinol-cytochrome c reductase cytochrome b subunit
300	A0R059	A0R059	MSMEG_4270	33.0921	33.3905	33.2389	33.4259	33.6334	34.077	34.2524	33.3239	34.9616	33.8666	34.4427	34.8836	32.459	35.298	32.0818	32.7416	31.7972	33.3562	34.154	33.2102	+		34.854	17	5	6	6	1.85424	0.0101176	0.797849	0.0783075	0.855248	-0.145981	Adenosine kinase
301	A0R061	A0R061	MSMEG_4272	38.2796	38.4793	38.0026	38.3743	38.3776	38.5738	38.6372	38.8476	38.94	38.5102	38.2747	37.5786	37.6757	37.7936	37.3872	37.4121	36.9439	38.3027	38.6306	37.4652		+	12.395	17	5	6	6	1.4757	0.0674768	0.327925	3.39557	0.000466667	-0.837469
302	A0R062	A0R062	MSMEG_4273	38.4784	38.2544	38.2157	37.9422	38.0552	37.6594	37.2436	37.6341	36.334	35.4244	36.1006	38.4811	38.4929	38.3146	38.9877	38.6644	39.3236	38.1892	36.7327	38.7107	+	+	25.653	17	5	6	6	2.13944	0.00207143	-1.45648	1.65258	0.0303256	0.521565
305	A0R090;A0R1W4	A0R090	MSMEG_4301	33.8091	34.5269	34.4725	34.7302	34.7512	33.6331	34.4996	33.4066	34.5363	32.8858	33.0865	33.4663	33.6461	33.4962	33.4409	33.0657	33.1105	34.458	33.6746	33.3709	+	+	63.421	17	5	6	6	1.27249	0.0316596	-0.783341	3.60401	0.0004	-1.08705
306	A0R095	A0R095	MSMEG_4306	35.2208	36.203	36.156	36.0569	35.2726	35.3967	34.3162	35.2673	34.7244	34.9646	35.5345	35.3172	35.5617	35.3318	35.1123	35.4408	34.4846	35.7819	35.0339	35.2081	+		27.142	17	5	6	6	1.54691	0.0200255	-0.747951	1.24035	0.0513366	-0.57383
307	A0R0A1	A0R0A1	MSMEG_4313	35.3846	35.0124	34.8066	35.8952	35.5184	34.5361	33.9671	34.9641	31.4309	NaN	30.8649	35.0793	35.3441	34.785	35.7038	33.6982	NaN	35.3234	33.1526	34.9221	+		14.925	15	5	5	5	1.44899	0.00929915	-2.17081	0.474848	0.326915	-0.401369	glyoxalase/bleomycin resistance protein/dioxygenase
309	A0R0B5	A0R0B5	MSMEG_4328	34.2165	34.9539	35.0545	34.7273	35.5261	35.2939	35.4346	35.5551	35.3317	35.5328	35.2915	35.7457	35.5994	35.7233	35.6725	35.6674	35.5244	34.8957	35.4066	35.6554	+	+	43.734	17	5	6	6	1.5053	0.0337409	0.510905	2.41727	0.0045098	0.759761
315	A0R0N6	A0R0N6	MSMEG_4450	33.107	33.0431	32.8679	32.8195	32.5305	32.492	32.7379	32.6243	32.5205	32.1534	32.5282	33.3491	33.144	32.9444	33.3199	33.3111	33.6938	32.8736	32.5094	33.2937	+	+	33.893	17	5	6	6	1.72942	0.0447059	-0.36421	1.76008	0.0357405	0.420126
317	A0R0S6	A0R0S6	MSMEG_4492	31.7951	NaN	32.8	NaN	32.1122	32.5151	32.6794	NaN	NaN	33.8562	NaN	33.4144	33.4297	33.3225	33.2658	NaN	32.1918	32.2358	33.0169	33.1249		+	56.087	11	3	3	5	0.688931	0.129244	0.781151	1.23351	0.0332889	0.889094
319	A0R0T1	A0R0T1	MSMEG_4497	32.8948	32.8389	32.7457	33.2588	32.8944	33.6794	33.6708	33.2792	34.1749	33.404	33.5368	33.0805	32.7045	33.0707	32.6954	33.0127	33.6463	32.9265	33.6242	33.035	+		37.52	17	5	6	6	2.72175	0.00463768	0.69768	0.258529	0.664979	0.108514
321	A0R0W1	A0R0W1	MSMEG_4527	34.6114	34.7462	34.5443	34.8795	34.7749	34.6338	34.5169	34.6215	34.8944	34.4034	34.5835	34.1923	34.0526	34.0722	33.5643	34.0334	33.8764	34.7113	34.6089	33.9652		+	63.421	17	5	6	6	0.535004	0.510653	-0.102362	3.9943	0.0005	-0.746043
324	A0R0Y6	A0R0Y6	MSMEG_4553	33.4936	34.1881	33.9694	32.8009	34.3661	34.5057	34.8518	34.8195	34.8198	35.0092	35.0989	34.5734	34.2909	34.5721	34.5329	34.4016	34.5516	33.7636	34.8508	34.4871	+	+	17.574	17	5	6	6	2.52194	0.00148837	1.08717	1.67578	0.0169931	0.723475
331	A0R157	A0R157	MSMEG_4632	32.1511	31.8138	32.2935	NaN	NaN	32.6719	32.7148	32.4375	32.4376	32.8315	32.5825	33.0725	32.8639	32.9093	33.0615	32.9973	33.4126	32.0861	32.6126	33.0528	+	+	43.633	15	3	6	6	2.2717	0.0102258	0.526519	3.47179	0.00047619	0.966721
333	A0R171	A0R171	MSMEG_4646	34.9579	35.6154	35.5648	35.3425	35.0595	35.1124	35.4052	35.8574	35.7025	35.5796	35.5501	35.822	36.0877	36.2394	35.9705	35.8703	36.4824	35.308	35.5345	36.0787		+	69.05	17	5	6	6	0.687516	0.273037	0.226497	2.95965	0.00220513	0.770707
336	A0R1A7	A0R1A7	MSMEG_4684	36.3757	36.6036	36.5731	36.2401	36.9305	37.6603	37.1642	37.306	37.0805	37.9521	37.5885	37.153	37.1181	37.6974	37.1051	37.0726	36.6233	36.5446	37.4586	37.1283	+	+	16.962	17	5	6	6	3.11672	0.0012	0.914009	1.91097	0.0171064	0.583647
338	A0R1C3	A0R1C3	MSMEG_4700	36.9247	36.8776	36.6999	36.9012	36.8555	36.4325	36.2323	36.4244	36.3097	36.6386	36.2418	36.9614	36.8006	37.0116	36.4688	36.8066	37.2902	36.8518	36.3799	36.8899	+		62.258	17	5	6	6	3.72404	0.00473239	-0.471896	0.111743	0.877118	0.0381116
342	A0R1F0	A0R1F0	MSMEG_4729	38.5946	39.1406	38.9771	39.2521	39.2298	38.0394	37.6087	38.1126	37.2028	37.6555	37.3917	38.3164	38.7761	38.4155	38.0875	37.7159	36.497	39.0388	37.6685	37.9681	+	+	49.951	17	5	6	6	4.22636	0	-1.37038	1.70621	0.0101875	-1.07078	hypothetical
343	A0R1G3	A0R1G3	MSMEG_4742	35.5135	35.7992	35.6677	35.6306	36.0513	36.3789	36.177	35.901	35.8631	36.1625	36.0351	35.9847	35.9733	36.3886	35.8981	36.0796	35.605	35.7325	36.0863	35.9882	+		27.177	17	5	6	6	1.78418	0.044335	0.353818	0.98109	0.18634	0.255767
344	A0R1H2	A0R1H2	MSMEG_4752	37.6041	36.6807	37.4419	36.8117	37.4555	36.1413	36.3012	36.9877	37.1396	36.7973	37.1949	37.6853	37.645	37.8571	38.0952	38.0568	37.9714	37.1988	36.7604	37.8851		+	8.2275	17	5	6	6	0.89003	0.11726	-0.438416	2.24774	0.00880702	0.686351
345	A0R1H3	A0R1H3	MSMEG_4753	36.356	36.6654	37.0196	36.8182	36.9499	37.3326	37.1753	37.4745	37.6114	38.2121	37.6672	37.4132	37.7517	37.4593	37.4606	37.4684	37.5187	36.7618	37.5789	37.512	+	+	17.025	17	5	6	6	2.64527	0.00203509	0.81705	3.82535	0.000444444	0.750178
346	A0R1H7	A0R1H7	MSMEG_4757	36.3092	36.4616	36.4174	36.2787	36.2964	35.7802	35.5509	36.0371	35.989	35.6424	35.8835	36.8118	36.8476	36.6321	37.0252	36.9162	36.7555	36.3527	35.8139	36.8314	+	+	329.53	17	5	6	6	3.58758	0.00210909	-0.53883	4.16046	0.00259091	0.478711
348	A0R1X3	A0R1X3	MSMEG_4906	37.0702	37.1147	36.9365	37.3693	37.8518	37.4004	37.5603	37.7331	37.9873	38.0314	38.0437	37.5946	37.464	37.5248	37.6238	37.4133	37.0264	37.2685	37.7927	37.4412	+		9.8249	17	5	6	6	1.64707	0.0277029	0.52419	0.453057	0.466682	0.172675
349	A0R1Y5	A0R1Y5	MSMEG_4917	35.2722	34.8338	35.8098	35.5754	35.3832	35.4867	35.5648	35.6339	36.1199	35.8875	35.3101	34.6021	35.17	34.7231	34.2986	35	35.131	35.3749	35.6671	34.8208		+	31.122	17	5	6	6	0.761559	0.205548	0.292268	1.54285	0.0322727	-0.554082
351	A0R1Z1	A0R1Z1	MSMEG_4924	35.7346	36.2973	36.0025	35.5687	36.0868	35.1177	34.6844	35.0935	32.7074	33.457	33.4135	34.7384	34.7767	34.5357	34.5909	34.4769	35.1181	35.938	34.0789	34.7061	+	+	57.897	17	5	6	6	2.455	0.001	-1.85907	4.5913	0	-1.23184	adenylate cyclase, family protein 3
352	A0R1Z7	A0R1Z7	MSMEG_4934	35.6529	35.5529	35.5957	35.7516	35.8495	36.3677	NaN	36.769	36.2296	36.0104	36.3692	35.5032	35.7083	35.4562	35.6943	35.1383	35.3582	35.6805	36.3492	35.4764	+		20.835	16	5	5	6	2.9544	0.00210169	0.668642	1.03429	0.221864	-0.204112
356	A0R221	A0R221	MSMEG_4957	36.4146	36.7069	36.4294	36.8464	36.7283	36.5873	35.1248	35.0983	36.1485	35.7571	36.2493	36.5147	36.6861	35.095	36.6778	36.4301	36.8622	36.6251	35.8276	36.3777	+		45.586	17	5	6	6	1.66113	0.0135887	-0.797554	0.363067	0.475988	-0.247443
357	A0R228	A0R228	MSMEG_4965	36.2918	36.1613	36.2552	35.8404	35.7146	35.5158	35.4008	35.2597	35.1588	34.7824	35.0379	36.2564	36.5312	36.0112	35.9506	35.3924	35.8306	36.0526	35.1926	35.9954	+		14.666	17	5	6	6	3.38249	0.000333333	-0.860071	0.105158	0.854874	-0.0572442
358	A0R237	A0R237	MSMEG_4974	33.3668	NaN	33.7272	33.2765	34.0632	34.427	34.3571	34.6666	NaN	NaN	34.4393	33.9819	33.5761	NaN	NaN	NaN	NaN	33.6084	34.4725	NaN	+		16.696	10	4	4	2	2.38384	0.00470588	0.864049	0.224017	0.650565	0.170581
360	A0R248	A0R248	MSMEG_4985	36.1864	36.8346	36.7744	36.8503	36.7315	36.7243	36.8904	37.1482	37.1145	36.849	36.817	36.1099	35.9269	35.988	35.6658	35.5733	35.2061	36.6754	36.9239	35.745		+	18.03	17	5	6	6	0.997541	0.174923	0.248459	3.11475	0.000451613	-0.930424
361	A0R298	A0R298	MSMEG_5037	33.3398	33.4722	33.2611	33.56	33.6317	33.7907	33.7982	33.9765	34.011	34.0694	34.0207	33.8301	33.741	33.6721	33.5131	33.3102	33.843	33.453	33.9445	33.6516	+		47.316	17	5	6	6	3.68739	0.00461538	0.491479	0.962543	0.246944	0.198622
365	A0R2C0	A0R2C0	MSMEG_5058	34.9649	34.7442	35.1332	34.6329	34.6485	34.3728	34.4165	34.4292	33.8254	33.3752	33.4931	35.0546	35.0543	34.9576	35.2798	35.1471	35.6663	34.8247	33.9854	35.1933	+		43.656	17	5	6	6	2.21524	0.00516129	-0.839388	1.49902	0.0603349	0.368541
368	A0R2E3	A0R2E3	MSMEG_5081	39.5766	40.3258	40.4591	40.6957	41.5461	41.2138	41.3338	41.3833	41.2319	41.5842	41.4383	41.0007	41.2205	41.1547	41.1105	41.044	41.1907	40.5206	41.3642	41.1202	+		5.6485	17	5	6	6	1.7383	0.0108346	0.843588	1.16787	0.0555619	0.59954
369	A0R2E8	A0R2E8	MSMEG_5086	32.308	32.2424	32.0263	31.7214	32.6654	32.5413	32.8792	32.7619	33.0578	33.4868	33.0646	33.0703	33.2963	32.554	33.3852	33.4227	33.1416	32.1927	32.9653	33.145	+	+	63.834	17	5	6	6	2.38329	0.0053012	0.772539	2.95946	0.000656716	0.952303
372	A0R2I0	A0R2I0	MSMEG_5121	33.7341	33.2133	33.5074	33.285	33.5976	33.6201	33.5542	33.4688	33.4321	33.5592	33.7641	33.8495	34.3024	34.0905	33.7338	NaN	34.2266	33.4675	33.5664	34.0406		+	39.371	16	5	6	5	0.444916	0.559229	0.0989534	2.36497	0.00970968	0.573091
373	A0R2I1	A0R2I1	MSMEG_5122	39.7105	39.4407	39.4003	40.1427	40.0554	40.0432	40.0002	39.9944	40.8812	39.9603	40.4978	39.0824	38.761	39.4039	38.7932	39.2302	39.5616	39.7499	40.2295	39.1387		+	11.641	17	5	6	6	1.24878	0.0559819	0.479601	1.85589	0.0170423	-0.611199
375	A0R2J4	A0R2J4	MSMEG_5136	37.3422	38.0902	38.8476	38.6768	39.4184	39.1304	39.1305	39.2306	39.4254	39.3306	39.4976	39.5534	39.5071	39.7299	39.6993	39.2087	39.3972	38.475	39.2909	39.5159	+	+	16.674	17	5	6	6	1.46877	0.0211321	0.81583	1.92626	0.00709091	1.04088
378	A0R2Q4	A0R2Q4	MSMEG_5196	42.4225	43.593	41.6136	41.3213	40.7235	41.1118	41.2179	41.1088	40.7734	39.9793	40.1841	39.6464	38.2362	38.2105	38.1274	38.503	38.7371	41.9348	40.7292	38.5767	+	+	25.674	17	5	6	6	1.38116	0.0157368	-1.20556	3.95024	0	-3.35804	fasciclin domain protein
379	A0R2Q6	A0R2Q6	MSMEG_5198	34.4215	33.6403	33.4128	33.8246	34.2982	33.986	34.2044	34.9397	33.9233	34.5341	33.048	32.4378	32.1319	33.4296	33.2774	31.7431	32.3157	33.9195	34.1059	32.5559		+	27.923	17	5	6	6	0.226166	0.621429	0.186407	2.46985	0.00123944	-1.36355
382	A0R2T1	A0R2T1	MSMEG_5223	35.1316	34.3846	34.7869	34.5103	34.9916	34.6769	34.4739	35.0078	34.1903	34.4029	34.0913	35.3681	35.1967	34.7789	35.6056	35.4708	35.5892	34.761	34.4738	35.3349		+	41.007	17	5	6	6	0.746677	0.212667	-0.287158	1.84509	0.0185676	0.573864
383	A0R2T3	A0R2T3	MSMEG_5225	35.4074	35.9724	36.2675	36.0693	36.6219	36.4122	36.8084	36.8964	36.9851	37.6891	36.9984	36.3185	36.824	36.5693	36.6207	36.6318	35.6348	36.0677	36.9649	36.4332	+		21.891	17	5	6	6	2.14341	0.00531915	0.897213	0.705639	0.208949	0.365466
386	A0R2V1	A0R2V1	MSMEG_5243	35.2347	35.2317	36.3479	36.7237	37.1599	36.9686	36.9827	37.0808	37.2757	36.9022	37.7016	36.9732	36.9692	37.293	37.2847	37.0118	36.4538	36.1396	37.1519	36.9976	+	+	16.162	17	5	6	6	1.59477	0.0117557	1.01233	1.29995	0.031422	0.858005
387	A0R2V2	A0R2V2	MSMEG_5244	33.6378	33.3059	33.5374	NaN	34.0375	34.3205	34.1731	34.3764	34.3409	34.7231	34.3976	34.2846	34.7639	34.597	34.425	34.597	34.7761	33.6297	34.3886	34.5739	+	+	22.925	16	4	6	6	2.96898	0.00142222	0.758925	3.52699	0.000465116	0.94428
390	A0R2V6	A0R2V6	MSMEG_5248	35.5071	35.82	36.0252	36.7393	37.5222	36.4745	36.9963	36.6251	37.1484	36.5089	36.2572	36.8775	37.016	37.1589	36.9478	36.8737	37.1976	36.3228	36.6684	37.0119		+	31.022	17	5	6	6	0.440388	0.341913	0.345651	1.16634	0.049202	0.68915
391	A0R2W6	A0R2W6	MSMEG_5258	33.9374	35.408	35.6052	34.88	35.8348	35.8437	35.9806	NaN	36.3336	36.7295	36.3724	35.8165	36.2042	35.6186	NaN	NaN	NaN	35.1331	36.252	35.8798	+		13.252	13	5	5	3	1.7706	0.00751852	1.11889	0.791669	0.111915	0.746694
393	A0R2X8	A0R2X8	MSMEG_5270	32.705	32.5855	32.7994	32.9804	34.9217	33.7955	32.9896	34.7426	33.737	33.3227	33.5529	34.0238	35.2339	34.7803	35.0081	34.7645	32.655	33.1984	33.69	34.4109		+	48.781	17	5	6	6	0.483336	0.272795	0.491663	1.17375	0.0317701	1.21255	Probable cystathionine beta-synthase
397	A0R335	A0R335	MSMEG_5327	39.4516	39.2557	39.4326	39.1314	NaN	37.305	36.6079	37.9838	NaN	35.1348	35.1305	38.8101	39.5522	39.081	NaN	NaN	39.5236	39.3178	36.4324	39.2417	+		12.118	13	4	5	4	2.50805	0.0002	-2.88542	0.148544	0.794202	-0.0760746	hypothetical
398	A0R336	A0R336	MSMEG_5328	36.2162	35.674	35.4438	36.3791	35.6769	37.162	37.0252	37.0939	37.2939	37.4673	37.5043	36.4679	36.4486	36.6785	36.765	35.2059	35.9512	35.878	37.2578	36.2529	+		11.037	17	5	6	6	4.42997	0	1.37981	0.590682	0.260403	0.374886	hypothetical
399	A0R368	A0R368	MSMEG_5362	35.2291	NaN	NaN	33.9374	34.0204	35.7162	34.4859	34.697	35.3879	34.6947	35.2686	36.1413	35.7761	34.7874	35.6539	35.6321	36.5084	34.3956	35.0417	35.7499		+	26.614	15	3	6	6	0.827615	0.101174	0.64607	1.74312	0.00761062	1.35424	hypothetical
400	A0R3A6	A0R3A6	MSMEG_5404	31.7674	32.37	32.3831	31.7199	32.5154	32.3078	32.3872	32.5151	33.0512	33.407	32.6514	32.683	32.5483	32.8272	32.9156	32.8008	32.7931	32.1512	32.72	32.7613	+	+	67.535	17	5	6	6	1.3414	0.0396162	0.568766	2.34142	0.00932203	0.610155
401	A0R3B5	A0R3B5	MSMEG_5412	39.8234	39.7165	39.0692	38.492	37.5606	37.8367	37.1727	38.2751	36.4664	37.4271	36.787	38.3849	38.2545	38.2708	38.8817	38.4901	38.477	38.9323	37.3275	38.4598	+		33.36	17	5	6	6	2.05013	0.00281967	-1.60482	0.58764	0.233936	-0.472499	immunogenic protein MPT63
408	A0R3I6	A0R3I6	MSMEG_5486	33.2401	33.6907	32.7335	33.2497	33.0697	33.6193	33.9315	32.9943	34.3148	34.553	34.057	32.3053	33.5597	33.4841	33.5819	33.2777	32.5138	33.1967	33.9116	33.1204	+		44.524	17	5	6	6	1.4727	0.0252364	0.714897	0.097541	0.853831	-0.0763205
409	A0R3K1	A0R3K1	MSMEG_5501	40.3688	40.0607	39.8113	39.6971	39.5983	39.0387	39.0346	39.0963	38.578	38.4975	38.7002	39.5727	39.5823	39.1799	39.6311	38.714	39.6938	39.9072	38.8242	39.3956	+	+	80.544	17	5	6	6	3.83514	0.000444444	-1.08302	1.40547	0.0460825	-0.511613
414	A0R3Y1	A0R3Y1	MSMEG_5635	35.923	36.22	36.1317	36.3306	36.578	36.2248	36.3259	36.5647	36.4933	36.4773	36.7987	35.6777	36.0663	35.8273	35.8028	35.342	35.0989	36.2367	36.4808	35.6358		+	6.8675	17	5	6	6	1.00383	0.175585	0.244136	1.97052	0.0144173	-0.600812
417	A0R409	A0R409	MSMEG_5664	36.9263	36.5402	36.5322	34.7718	36.7531	37.1108	37.0654	37.5553	37.7109	37.4791	37.3305	36.5187	36.5713	36.8372	36.7202	36.6472	36.9134	36.3047	37.3753	36.7013	+		12.901	17	5	6	6	1.74762	0.00785714	1.07061	0.52608	0.294435	0.396588
419	A0R425	A0R425	MSMEG_5680	35.6502	35.6385	34.9355	35.6497	36.1342	35.7087	36.1371	36.4135	36.4185	36.3699	36.4407	35.9553	36.3489	35.6276	35.6692	35.3944	35.9987	35.6016	36.2481	35.8324	+		16.264	17	5	6	6	1.82032	0.013831	0.646465	0.464906	0.404807	0.230743
421	A0R441	A0R441	MSMEG_5696	37.8667	37.5845	37.7085	37.6935	37.7394	37.4733	37.6864	37.2976	37.2935	37.1706	37.3236	37.1274	37.3481	37.0143	37.1912	36.9268	37.0096	37.7185	37.3742	37.1029	+	+	16.633	17	5	6	6	2.35493	0.0273483	-0.344326	4.51978	0.000470588	-0.615596
422	A0R462	A0R462	MSMEG_5717	36.2044	35.8783	34.815	36.4559	35.7502	36.1247	35.9489	36.1872	36.6073	33.113	36.2701	35.6806	NaN	33.5745	33.6288	33.4114	33.1043	35.8208	35.7085	33.8799		+	15.873	16	5	6	5	0.0636965	0.903191	-0.112226	2.16052	0.00194595	-1.94086
424	A0R466	A0R466	MSMEG_5721	32.54	32.0798	31.6236	32.6786	32.8586	33.857	33.9878	33.6933	33.2676	33.4522	33.032	33.6209	32.8307	33.8063	33.5772	34.0078	34.1586	32.3561	33.5483	33.6669	+	+	42.022	17	5	6	6	2.87344	0.00032	1.1922	2.82217	0.000421053	1.31079	acetyl-CoA acetyltransferase, Rv0859
426	A0R478	A0R478	MSMEG_5733	36.3801	36.7658	37.0156	36.9669	37.6905	37.3002	37.5267	37.7146	37.8051	38.4109	37.8736	38.2469	38.4992	38.3407	38.259	37.988	38.0579	36.9638	37.7718	38.232	+	+	29.819	17	5	6	6	1.92967	0.00831858	0.808051	3.71098	0	1.26816	universal stress protein family protein
427	A0R479	A0R479	MSMEG_5734	34.5288	34.5211	34.4017	35.4094	35.4522	35.5819	35.4019	35.8923	35.7409	35.5899	35.6562	35.1386	34.3586	35.1605	34.9529	33.6703	34.1221	34.8626	35.6439	34.5672	+		38.585	17	5	6	6	2.17145	0.00616	0.781209	0.379925	0.434157	-0.295475
429	A0R4A7	A0R4A7	MSMEG_5766	37.6922	38.4128	33.817	35.4156	35.3459	35.1243	35.0671	35.219	NaN	NaN	NaN	NaN	30.949	NaN	NaN	31.4243	31.681	36.1367	35.1368	31.3514		+	11.868	11	5	3	3	0.390656	0.304712	-0.999902	2.25929	0.000436364	-4.78525	conserved hypothetical
431	A0R4B2	A0R4B2	MSMEG_5771	39.7994	39.898	39.2455	39.8904	38.7509	39.0557	39.1862	38.8299	38.9713	38.9122	39.6752	38.1013	38.6677	38.9908	38.5068	38.0918	37.3112	39.5168	39.1051	38.2783		+	13.275	17	5	6	6	0.889334	0.12458	-0.411723	2.3137	0.00230588	-1.23857
437	A0R4H6	A0R4H6	MSMEG_5837	34.7644	35.0717	34.7407	35.6108	35.6551	35.8189	35.8895	35.8722	36.2422	36.2511	36.1933	35.8157	35.9297	35.9396	35.8433	35.6819	36.0169	35.1685	36.0445	35.8712	+	+	17.203	17	5	6	6	2.73096	0.0013617	0.876005	2.34815	0.00659259	0.702635
439	A0R4K9	A0R4K9	MSMEG_5871	36.3102	35.8119	35.7718	36.7002	36.5341	36.5729	37.3097	36.919	37.7569	37.3449	36.9996	35.7943	35.2749	35.8702	34.5734	35.7207	34.8415	36.2256	37.1505	35.3459	+	+	15.619	17	5	6	6	2.29854	0.00464865	0.924887	1.7927	0.0108092	-0.879769
440	A0R4M8	A0R4M8	MSMEG_5890	38.5153	38.3672	38.2488	38.2402	38.6846	38.6626	38.5043	38.5198	39.042	38.4407	38.8448	37.7086	37.7658	37.4626	37.7143	37.5205	38.0388	38.4112	38.669	37.7018		+	5.7284	17	5	6	6	1.10436	0.145522	0.257796	3.65751	0.000444444	-0.709454
444	A0R562	A0R562	MSMEG_6078	40.5182	40.9791	40.531	40.3792	39.7953	39.5291	39.3881	40.0609	38.4716	38.731	38.7814	39.4614	39.8271	39.4608	39.6124	39.5337	39.3643	40.4406	39.1603	39.5433	+	+	19.108	17	5	6	6	2.50131	0.00172973	-1.28023	3.01566	0.000811594	-0.897281
447	A0R582	A0R582	MSMEG_6099	NaN	32.612	32.8871	32.6167	32.465	NaN	31.4695	32.2318	NaN	NaN	NaN	33.8368	33.6582	32.9213	34.173	33.7131	33.9722	32.6452	NaN	33.7125	+	+	55.679	12	4	2	6	1.38267	0.0252771	-0.794515	2.77698	0.000764706	1.06725	probable conserved transmembrane protein rich in alanine
452	A0R5G4	A0R5G4	MSMEG_6182	34.9694	33.7108	34.3711	34.7296	34.5919	34.107	34.5516	34.6774	34.4319	34.5626	34.2885	35.1353	34.222	35.243	35.7441	35.6455	35.7786	34.4746	34.4365	35.2948		+	18.573	17	5	6	6	0.0637975	0.939333	-0.0380811	1.46562	0.0216306	0.82018
453	A0R5G6	A0R5G6	MSMEG_6183	34.328	34.748	34.3874	NaN	34.5669	34.0216	34.5645	34.3917	34.3787	34.659	34.2323	35.6921	35.61	35.3404	36.1314	35.6938	35.9491	34.5076	34.3746	35.7361		+	40.928	16	4	6	6	0.4361	0.499839	-0.132928	4.25015	0	1.22856	Serine protease
454	A0R5H1	A0R5H1	MSMEG_6189	37.5706	37.7947	37.398	37.9473	37.6505	37.378	37.0353	37.5609	35.8688	36.5692	36.3841	37.8014	37.8521	37.746	37.6924	37.6033	37.4915	37.6722	36.7994	37.6978	+		24.775	17	5	6	6	1.74772	0.010144	-0.872832	0.0908926	0.922506	0.0255676
455	A0R5H5	A0R5H5	MSMEG_6193	34.3422	33.7866	33.9906	34.4912	33.9807	33.9543	35.253	35.0253	35.7088	35.4974	35.3551	35.3977	35.1521	35.4843	35.3421	35.4607	35.6447	34.1183	35.1323	35.4136	+	+	36.835	17	5	6	6	2.06205	0.00527473	1.01406	5.21344	0	1.29534	anion-transporting ATPase
456	A0R5J5	A0R5J5	MSMEG_6214	34.1325	34.0912	33.938	32.8894	NaN	34.3676	33.9145	34.5193	34.4577	35.0419	34.502	34.4438	NaN	34.3165	35.1557	NaN	36.0065	33.7628	34.4672	34.9806	+	+	16.772	14	4	6	4	1.34837	0.0305792	0.704396	1.3316	0.0206316	1.21784	GatB/Yqey domain protein
457	A0R5L6	A0R5L6	MSMEG_6235	NaN	33.0228	NaN	32.8558	33.1664	NaN	33.2	33.8842	34.76	35.1931	34.4009	33.6716	32.9301	33.8125	33.7596	33.6843	NaN	33.015	34.2876	33.5716	+	+	24.5	13	3	5	5	1.46454	0.0122985	1.27263	1.30885	0.047066	0.556618
458	A0R5M2	A0R5M2	MSMEG_6241	33.0881	33.7471	33.652	NaN	33.384	34.4185	34.2496	34.7878	34.0574	34.7045	33.8533	34.3346	33.8802	33.9394	35.1081	35.3325	33.2468	33.4678	34.3452	34.3069	+	+	38.199	16	4	6	6	2.39859	0.00477612	0.877365	1.09036	0.0489608	0.839105
459	A0R5M3	A0R5M3	MSMEG_6242	38.1297	37.9785	38.1857	37.5071	37.9812	38.9089	38.728	39.1457	38.4484	38.6922	38.401	38.699	38.5709	38.7158	38.8144	39.1675	38.8551	37.9564	38.7207	38.8038	+	+	46.291	17	5	6	6	2.88654	0.00228571	0.764238	3.68053	0.000510638	0.84734
461	A0R5N8	A0R5N8	MSMEG_6257	34.8762	35.3857	35.1757	34.9598	33.9287	35.5042	35.1049	35.7311	35.6168	35.7788	35.2912	36.1934	35.9142	35.7816	34.9347	36.1253	35.3146	34.8652	35.5045	35.7106	+	+	44.458	17	5	6	6	1.4744	0.0275682	0.639326	1.5903	0.017035	0.845446
466	A0R5R5	A0R5R5	MSMEG_6284	34.0984	34.8206	34.7099	34.9064	34.9708	34.278	34.3806	34.7089	34.4261	34.9403	34.3314	35.7217	35.3376	35.7068	35.9744	35.6538	35.0732	34.7012	34.5109	35.5779		+	48.639	17	5	6	6	0.485766	0.398577	-0.190323	2.72138	0.0022	0.876686
468	A0R5R8	A0R5R8	MSMEG_6288	37.0054	36.7298	36.7032	36.8455	36.0078	36.2273	37.01	37.2121	36.8076	36.014	37.5163	36.9203	37.0434	37.372	37.1757	37.1662	37.6774	36.6584	36.7979	37.2258		+	31.235	17	5	6	6	0.182786	0.693044	0.139522	1.75028	0.0216258	0.567456
469	A0R5R9	A0R5R9	MSMEG_6289	35.3435	35.8385	34.2799	34.2667	34.3886	33.8326	NaN	34.0146	NaN	33.4364	NaN	33.3463	33.5994	33.1726	33.3647	NaN	33.6276	34.8235	33.7612	33.4221	+	+	34.437	13	5	3	5	1.25241	0.0265263	-1.06224	2.51569	0.0008	-1.40133	trypsin
470	A0R5S3	A0R5S3	MSMEG_6293	39.8079	39.7592	39.5912	39.9886	40.0563	39.9273	40.114	39.7527	39.8077	39.53	40.0631	39.2424	39.2295	39.402	39.5352	39.2071	39.5217	39.8407	39.8658	39.3563		+	21.478	17	5	6	6	0.0743313	0.948255	0.0251328	3.00513	0.00706306	-0.484353
471	A0R5V9	A0R5V9	MSMEG_6329	35.7672	35.5023	36.2882	35.5366	36.5466	36.4067	36.5596	36.4915	36.8352	37.45	36.6111	35.5626	36.3963	35.816	35.671	34.7536	34.6503	35.9282	36.7257	35.475	+		18.765	17	5	6	6	1.90746	0.00873043	0.797507	0.632497	0.215127	-0.45319
472	A0R5W6	A0R5W6	MSMEG_6337	NaN	33.6955	33.0988	33.4731	34.3328	34.3707	34.2613	34.5064	34.2376	35.2768	34.4423	34.3168	34.1993	34.2541	33.6403	33.8586	33.342	33.6501	34.5159	33.9352	+		36.564	16	4	6	6	1.79806	0.00976271	0.865777	0.459404	0.381646	0.285116
474	A0R616	A0R616	MSMEG_6391	36.758	36.7053	36.5794	36.3788	36.2105	36.1142	36.5128	36.4705	36.2956	36.5565	35.8553	37.3509	37.0932	37.2911	37.3327	37.4703	36.7179	36.5264	36.3008	37.2094		+	56.169	17	5	6	6	0.751627	0.254286	-0.225573	2.80336	0.00297959	0.68295
475	A0R617	A0R617	MSMEG_6392	35.6977	35.7273	35.5486	35.4096	35.7335	35.9558	36.2012	36.2429	36.3859	36.658	36.0776	36.4856	36.487	36.708	36.692	36.8138	36.8786	35.6233	36.2535	36.6775	+	+	194.46	17	5	6	6	3.15681	0.00218868	0.630226	5.89705	0	1.05418	polyketide synthase
477	A0R623	A0R623	MSMEG_6398	36.5801	36.599	35.1119	35.9986	35.4389	36.2653	35.9678	35.1564	36.7059	35.8966	35.9512	34.8742	35.0193	34.3891	33.8762	35.0984	35.0659	35.9457	35.9905	34.7205		+	35.701	17	5	6	6	0.0447664	0.957351	0.0448261	2.18269	0.00313043	-1.22517
479	A0R630	A0R630	MSMEG_6405	40.2827	40.3552	38.7664	NaN	38.5344	38.34	37.2928	39.0003	NaN	37.3332	NaN	37.5087	NaN	NaN	NaN	NaN	NaN	39.4847	37.9916	NaN	+		29.415	9	4	4	1	1.23936	0.023025	-1.49309	0	0.967238	-1.97599	Exported repetitive protein precursor PirG (cell surface protein) (EXP53)
480	A0R637	A0R637	MSMEG_6412	34.5424	35.1791	34.654	34.9871	35.6416	35.1358	36.2788	36.0804	36.2245	36.0494	36.4566	34.4312	35.3734	35.3509	34.7373	33.3711	34.8185	35.0009	36.0376	34.6804	+		29.378	17	5	6	6	2.35436	0.00226667	1.03672	0.37868	0.425293	-0.320476
481	A0R656	A0R656	MSMEG_6431	38.3068	38.6978	38.4096	38.6471	38.3315	38.3989	38.4657	38.1407	36.8752	37.1507	37.1043	38.2794	38.2682	37.9902	38.3731	37.9171	38.4223	38.4786	37.6892	38.2084	+		15.994	17	5	6	6	1.37315	0.0268837	-0.789335	1.30996	0.120395	-0.270193
482	A0R678	A0R678	MSMEG_6452	33.5126	33.9468	33.5908	33.1992	33.1047	32.088	31.3105	32.1789	NaN	NaN	NaN	NaN	NaN	32.1877	32.349	NaN	NaN	33.4708	31.8592	NaN	+	+	48.198	10	5	3	2	2.89115	0.000235294	-1.61168	2.28059	0.0023908	-1.20247	[NADP+] succinate-semialdehyde dehydrogenase
483	A0R683	A0R683	MSMEG_6458	32.9508	32.9136	32.3686	32.6117	32.8639	33.5783	33.3863	33.1575	33.711	33.3318	33.4212	33.1346	NaN	32.949	32.9304	32.6821	33.3771	32.7417	33.431	33.0146	+		53.673	16	5	6	5	3.24933	0.00156098	0.68932	0.897931	0.192269	0.272912
484	A0R684	A0R684	MSMEG_6459	33.166	33.0456	32.1923	33.3433	32.862	32.4117	32.2495	32.1959	31.9144	31.6696	32.281	32.6413	33.2415	33.0368	33.4271	33.1535	33.7062	32.9219	32.1203	33.2011	+		167.12	17	5	6	6	2.29172	0.00540909	-0.801523	0.555153	0.325763	0.279225
485	A0R6A1	A0R6A1	MSMEG_6476	37.2755	38.1606	36.2614	35.5978	35.1015	36.1487	35.7213	35.5789	35.057	34.1445	34.3232	33.6034	NaN	NaN	NaN	NaN	NaN	36.4793	35.1623	NaN	+		13.7	12	5	6	1	1.20675	0.0264379	-1.31707	0	0.965304	-2.87596
486	A0R6B0	A0R6B0	MSMEG_6485	35.431	35.512	35.3743	35.5195	35.8065	35.911	35.8407	35.8774	36.4276	35.9057	36.416	35.5856	35.4147	35.6651	35.4595	35.0905	35.6136	35.5286	36.0631	35.4715	+		16.695	17	5	6	6	2.33745	0.0100333	0.534411	0.197802	0.78267	-0.057119
489	A0R6G4	A0R6G4	MSMEG_6540	33.7195	33.9882	33.6014	33.2771	32.8646	33.2494	32.7944	32.6241	32.4881	31.9951	32.3382	31.9569	31.8267	31.977	32.2777	31.756	NaN	33.4902	32.5815	31.9589	+	+	45.067	16	5	6	5	2.17201	0.00530233	-0.908614	4.02466	0	-1.5313
490	A0R6I9	A0R6I9	MSMEG_6565	34.1933	34.4522	34.5133	35.4033	34.1808	34.7001	35.3607	34.7974	34.9199	34.5593	35.0562	35.4422	35.5043	35.2987	35.3599	35.1722	NaN	34.5486	34.8989	35.3555		+	24.535	16	5	6	5	0.75128	0.181703	0.350336	2.08621	0.00767857	0.80687
491	A0R6K3	A0R6K3	MSMEG_6579	37.37	36.9798	36.0336	35.0669	35.5232	35.5642	NaN	32.5342	NaN	33.718	34.4546	35.2522	34.9917	35.5453	35.6683	36.1977	NaN	36.1947	34.0678	35.531	+		13.379	14	5	4	5	1.61306	0.00631373	-2.12693	0.692825	0.154945	-0.663653
492	A0R6M4	A0R6M4	MSMEG_6601	35.5087	36.4118	36.3706	NaN	35.7221	34.9752	35.143	35.5495	NaN	35.2257	34.4896	34.4333	34.6971	34.5126	34.4472	NaN	NaN	36.0033	35.0766	34.5225	+	+	17.348	13	4	5	4	1.87898	0.00744954	-0.92673	3.11601	0.0005	-1.4808
495	A0R724	A0R724	MSMEG_6754	33.628	34.9227	34.8285	34.9025	35.2218	35.2421	34.9921	34.9794	35.1358	34.6932	35.2306	33.0982	33.5484	33.1786	33.2462	33.7618	33.8713	34.7007	35.0456	33.4508		+	36.926	17	5	6	6	0.642792	0.224559	0.344833	2.7158	0.000625	-1.24998
497	A0R730	A0R730	MSMEG_6761	36.5066	36.4967	36.1345	36.2377	36.3442	35.7472	35.5229	35.9108	34.7114	34.4978	35.253	36.6124	36.4816	36.5165	36.9097	36.7999	36.7995	36.344	35.2739	36.6866	+	+	60.885	17	5	6	6	2.53825	0.00152381	-1.07009	2.06938	0.0386455	0.342617
498	A0R753	A0R753	MSMEG_6783	34.7474	NaN	34.9079	34.7968	32.3338	32.6631	32.1712	35.2749	33.0267	35.4268	32.4329	34.3516	32.0935	31.9216	32.6002	31.6607	34.0352	34.1965	33.4993	32.7771		+	35.55	16	4	6	6	0.339399	0.381371	-0.697199	1.00042	0.0472449	-1.41936
499	A0R788	A0R788	MSMEG_6822	37.892	38.5319	36.7262	35.7817	35.2247	35.6144	35.509	34.7681	34.8675	34.4184	35.2628	35.504	35.4245	34.667	34.1156	34.1181	34.5702	36.8313	35.0734	34.7332	+	+	31.775	17	5	6	6	1.78074	0.00534831	-1.75795	2.07589	0.00222222	-2.09808	beta-lactamase
504	A0R7J6	A0R7J6	MSMEG_6941	36.2555	36.3544	36.4006	36.1147	36.7105	36.6437	36.7967	37.4403	37.3442	37.167	37.0314	37.3794	37.2029	37.4615	37.0095	36.3105	37.1306	36.3671	37.0706	37.0824	+	+	20.141	17	5	6	6	2.66386	0.00471233	0.703418	2.14922	0.00916239	0.71528
505	A0R7J7	A0R7J7	MSMEG_6942	35.3083	34.311	35.0643	36.1848	36.4354	36.5297	35.0966	36.3517	36.9907	36.3303	36.675	36.8991	34.9076	35.62	37.393	35.5413	35.6812	35.4607	36.329	36.007	+		40.446	17	5	6	6	1.05044	0.0496762	0.868252	0.46219	0.309087	0.546273
292	A0R021	A0R021	murE	NaN	32.4743	NaN	31.9664	NaN	32.2477	31.8018	32.3136	32.4186	32.5553	32.1859	31.5397	31.4732	31.3323	31.0073	31.62	NaN	NaN	32.2538	31.3945		+	53.132	13	2	6	5	0.0520368	0.956072	0.0334752	1.84217	0.0100787	-0.825824
221	A0QX35	A0QX35	mutA	33.3771	33.4939	33.3262	33.4253	33.5608	33.57	33.5477	33.552	33.5396	33.3521	33.551	32.4026	32.3047	32.7171	31.9257	32.3514	33.1354	33.4367	33.5188	32.4728		+	64.865	17	5	6	6	0.811728	0.511523	0.0820936	3.18377	0.000413793	-0.96382
253	A0QYD6	A0QYD6	ndh	33.2259	33.0806	33.3347	33.3974	34.97	34.9957	34.8962	35.1238	34.0788	35.1198	35.2486	36.7218	35.6463	36.6268	36.9251	36.986	35.5354	33.6017	34.9105	36.4069	+	+	48.98	17	5	6	6	2.21945	0.00223077	1.30878	3.98346	0	2.80519	NADH dehydrogenase, FAD binding
94	A0QS44	A0QS44	nusG	36.2531	35.7613	35.8168	NaN	35.3718	35.7525	NaN	NaN	34.6199	35.3072	NaN	36.4364	36.3678	36.0323	36.2942	36.2348	36.6124	35.8008	35.2265	36.3296		+	29.839	13	4	3	6	0.794763	0.117559	-0.574204	1.79297	0.0238239	0.528897
332	A0R170	A0R170	orB	NaN	NaN	32.0748	32.6402	34.6452	34.5252	34.8234	34.6798	34.4781	35.1989	34.4079	32.135	31.8406	32.1777	31.3901	31.8251	31.7609	33.1201	34.6855	31.8549	+	+	37.302	15	3	6	6	1.63908	0.00750943	1.56548	1.29174	0.0216667	-1.26516	alpha oxoglutarate ferredoxin oxidoreductase, beta subunit
412	A0R3N3	A0R3N3	pcrA	31.6169	31.4028	31.0906	31.2589	31.2957	31.9167	31.5833	31.7367	31.8761	31.5724	31.7185	31.4508	30.7964	31.5541	31.4564	31.6079	NaN	31.333	31.734	31.3731	+		86.622	16	5	6	5	2.47026	0.016	0.400982	0.0861166	0.899595	0.0401703
212	A0QWX6	A0QWX6	pgl	33.3428	32.9734	32.9789	33.8567	33.2535	34.0046	33.8924	34.2117	34.2038	34.3459	34.0634	33.1988	33.231	33.453	33.4401	33.0288	33.7381	33.281	34.1203	33.3483	+		25.586	17	5	6	6	3.2083	0.001125	0.839232	0.140689	0.813321	0.0672428
2	A0QNG2	A0QNG2	pknA	32.954	33.333	32.6706	32.3497	34.3844	34.0259	33.9855	33.9356	34.0471	34.4812	34.1898	34.9377	32.765	34.729	32.9329	34.6095	33.2377	33.1383	34.1109	33.8686	+		44.616	17	5	6	6	1.79049	0.00838596	0.97254	0.665787	0.157535	0.730326
449	A0R597	A0R597	ppa	37.2939	37.3847	36.8729	37.29	37.5737	37.0556	37.3987	37.2469	37.6093	36.9815	37.6879	36.6144	36.9081	36.9877	36.1295	36.1914	36.6064	37.283	37.33	36.5729		+	18.349	17	5	6	6	0.105736	0.881395	0.0469515	2.32385	0.0066422	-0.710109
171	A0QUZ3	A0QUZ3	ppk	35.0754	35.0201	35.1142	34.6267	34.4353	28.995	NaN	32.9905	30.0055	NaN	NaN	33.6319	34.0509	28.678	34.8942	34.0298	34.5509	34.8543	30.6637	33.306	+		82.056	14	5	3	6	2.47111	0.00025	-4.19067	0.758703	0.0892468	-1.54839	polyphosphate kinase
354	A0R214	A0R214	prfA	31.7981	33.4122	32.8991	34.2623	34.6998	33.7003	34.6957	34.7625	34.9524	35.3992	34.5795	33.0234	33.1541	32.7699	32.6784	32.2464	32.5034	33.4143	34.6816	32.7293	+		39.103	17	5	6	6	1.40237	0.0143836	1.26733	0.715476	0.140667	-0.685012
227	A0QX85	A0QX85	priA	33.9318	34.0116	34.237	34.7165	34.3013	34.9629	35.3821	35.7052	35.6374	35.7175	35.12	35.3352	35.4237	35.4218	35.2949	34.4063	34.7183	34.2396	35.4208	35.1	+	+	26.408	17	5	6	6	3.79072	0	1.1812	2.32757	0.00419802	0.860405
416	A0R407	A0R407	prrA	36.1129	36.0376	36.3258	36.2253	36.5877	36.5278	36.4731	36.6629	36.9673	37.2324	36.5522	36.6337	36.539	36.4754	35.8739	36.2105	35.935	36.2578	36.736	36.2779	+		25.342	17	5	6	6	1.8051	0.0262824	0.478118	0.0418327	0.974777	0.020078
402	A0R3C8	A0R3C8	prs	34.6425	34.2953	34.3172	35.0129	34.7744	35.1777	34.664	34.819	35.5763	35.3232	35.3018	34.6301	34.1422	35.152	34.364	34.3319	34.2652	34.6085	35.1437	34.4809	+		35.558	17	5	6	6	1.62108	0.0274802	0.535215	0.258256	0.648584	-0.127548
410	A0R3L4	A0R3L4	purH	32.0383	32.1396	32.5158	32.3003	32.5218	31.537	31.4762	31.205	32.1145	31.8412	31.5297	NaN	34.1017	33.8965	33.5838	33.7012	33.6176	32.3032	31.6173	33.7802	+	+	55.407	16	5	6	5	2.56419	0.00531707	-0.68589	5.30451	0	1.47698	purine biosynthesis
432	A0R4D8	A0R4D8	purM	34.1899	34.2524	34.9975	34.6894	34.3447	35.2882	35.6219	35.7218	36.3448	33.6053	33.975	33.1507	NaN	33.0925	33.0866	NaN	NaN	34.4948	35.0928	33.1099		+	38.081	14	5	6	3	0.577096	0.200505	0.598076	3.30316	0.000413793	-1.38482
434	A0R4H1	A0R4H1	purQ	35.0166	35.2142	35.2054	34.711	35.2537	35.8194	35.7304	35.9474	35.9328	36.0851	35.8668	35.2948	35.3132	35.5742	35.0642	35.0116	35.1753	35.0802	35.897	35.2389	+		23.769	17	5	6	6	4.51156	0.0004	0.816801	0.599661	0.409195	0.1587			sdhC
174	A0QV14	A0QV14	pyc	31.1711	31.2092	30.9388	31.4121	30.8948	31.0612	30.5064	31.0816	30.6259	30.3412	31.2128	31.885	31.5741	32.0286	31.7169	31.9317	31.898	31.1252	30.8049	31.839		+	120.78	17	5	6	6	0.941801	0.142425	-0.320348	3.85391	0.000428571	0.71383
488	A0R6E5	A0R6E5	pyrE	34.5546	35.1478	35.8964	35.8625	35.6443	35.0168	34.7407	34.7755	35.4076	35.0895	35.2055	34.6008	34.4571	34.7276	34.641	34.1855	34.6033	35.4211	35.0393	34.5359		+	20.835	17	5	6	6	0.765861	0.167905	-0.381883	2.24259	0.00446602	-0.885238
210	A0QWV0	A0QWV0	ribBA	34.0012	34.2775	34.0643	34.2126	33.9867	34.4981	34.6788	34.6832	35.5703	35.1312	34.0094	34.558	34.6125	33.5571	33.7838	34.6488	34.3386	34.1085	34.7618	34.2498	+		47.881	17	5	6	6	1.56814	0.0239512	0.653376	0.274412	0.619215	0.141312
95	A0QS63	A0QS63	rplL	41.5112	41.4921	41.463	41.232	41.4879	41.4618	40.99	41.2769	40.7107	41.0461	41.0069	41.7943	41.4013	41.5615	41.4244	41.7542	40.9039	41.4373	41.0821	41.4733	+		13.458	17	5	6	6	1.6982	0.0483828	-0.355199	0.0865637	0.904587	0.0360144
102	A0QSG8	A0QSG8	rplO	39.5122	39.6709	39.3969	39.6892	39.5416	39.068	38.9793	39.0926	38.7837	38.5819	38.7963	39.108	39.5123	39.5076	39.051	39.0952	39.8601	39.5622	38.8836	39.3557	+		15.571	17	5	6	6	4.04037	0.000363636	-0.678538	0.671758	0.327475	-0.206459
101	A0QSG5	A0QSG5	rplR	39.1826	39.5494	39.3964	38.6049	38.9976	38.4253	38.2346	38.4653	37.5729	37.629	37.7787	37.96	37.7873	37.8571	37.8833	38.1792	38.4041	39.1462	38.0177	38.0118	+	+	13.684	17	5	6	6	3.00698	0.000347826	-1.12853	3.80835	0.000173913	-1.13436	50S ribosomal protein L18
403	A0R3D2	A0R3D2	rplY	38.185	38.2881	38.6085	38.1494	38.0212	37.0168	35.9493	37.1302	33.8926	34.9899	34.3077	37.1954	37.8021	37.5464	37.7793	37.319	35.914	38.2504	35.5478	37.2594	+	+	22.55	17	5	6	6	2.7135	0.000307692	-2.70268	1.83197	0.00942149	-0.991072
328	A0R111	A0R111	rsfS	34.3476	34.2864	34.4606	34.101	34.2504	35.4242	35.2949	34.8821	35.4919	35.4295	35.0744	33.7551	33.5692	34.2536	33.9573	34.2181	33.7018	34.2892	35.2662	33.9092	+	+	14.757	17	5	6	6	4.69652	0	0.976991	1.64892	0.0488713	-0.380026
122	A0QT08	A0QT08	sdhA	34.3283	34.0361	33.7872	NaN	34.3023	34.7641	34.8292	34.9243	34.4596	34.7353	34.5681	34.82	34.8454	34.6284	34.5729	34.1369	34.656	34.1135	34.7134	34.61	+	+	64.393	16	4	6	6	2.70091	0.00528889	0.599975	1.77636	0.0275152	0.496487	succinate dehydrogenase (flavoprotein subunit) SdhA
121	A0QT07	A0QT07	sdhB	34.5921	34.6354	34.6704	34.2239	34.5293	34.0508	33.3918	34.2908	32.3681	32.917	32.3277	34.5588	34.5084	34.1492	33.9639	34.0441	34.2074	34.5302	33.2244	34.2386	+		29.21	17	5	6	6	2.10788	0.0046875	-1.30585	1.26667	0.113289	-0.291572	succinate dehydrogenase iron-sulfur subunit
123	A0QT10	A0QT10	sdhC	36.9368	36.8376	36.4462	36.7515	35.7953	36.5446	36.5758	36.4493	36.2384	36.1304	36.646	37.5718	37.4794	37.4842	37.8354	37.6877	38.4633	36.5535	36.4307	37.7537		+	15.626	17	5	6	6	0.244528	0.64002	-0.122744	2.99828	0.00045283	1.20018	Probable succinate dehydrogenase (cytochrome B-556 subunit)
93	A0QS43	A0QS43	secE	38.6415	38.403	38.4384	38.2977	38.3589	38.3041	38.4582	38.5988	38.612	38.8489	37.9786	38.8717	38.9368	39.021	39.0419	39.2522	39.728	38.4279	38.4668	39.1419		+	15.286	17	5	6	6	0.0997315	0.899113	0.0388944	2.95878	0.00232558	0.714051
202	A0QWJ3	A0QWJ3	secF	35.734	35.5763	35.5429	35.5692	35.4574	35.9074	36.144	35.3469	36.2641	36.084	35.899	36.6989	36.4291	36.93	36.7904	36.7229	37.4113	35.576	35.9409	36.8304		+	45.007	17	5	6	6	1.40735	0.062632	0.364955	4.7268	0	1.25448
420	A0R429	A0R429	serC	33.0249	32.168	33.3203	NaN	31.222	31.7591	35.5534	35.8565	34.3287	32.3989	33.7775	31.9785	30.9734	30.4702	NaN	31.0308	NaN	32.4338	33.9457	31.1132		+	39.324	14	4	6	4	0.856894	0.0601572	1.51187	1.23029	0.0257914	-1.32056
103	A0QSH0	A0QSH0	sppA	32.9447	32.5148	32.5025	32.357	33.2821	31.6872	31.9808	32.4119	NaN	32.0534	NaN	32.7113	32.9888	32.6441	33.0804	32.7907	33.0046	32.7202	32.0333	32.87	+		62.714	15	5	4	6	1.65811	0.015817	-0.686884	0.384292	0.529096	0.149773
411	A0R3M3	A0R3M3	sucD	39.0005	39.1426	38.979	39.2082	39.4501	39.0565	39.0028	39.1515	39.0827	38.9659	39.323	38.306	38.4331	38.5605	38.5527	38.3019	38.5084	39.1561	39.0971	38.4438		+	30.948	17	5	6	6	0.256179	0.740904	-0.0590303	4.49263	0.000444444	-0.712327
217	A0QX01	A0QX01	sufC	36.7936	37.4601	37.4903	37.8171	37.4186	37.9021	37.9051	38.5446	38.5389	38.2382	38.1041	37.5017	38.0614	37.4186	37.2243	37.3951	37.5779	37.3959	38.2055	37.5298	+		27.561	17	5	6	6	2.54964	0.0047619	0.809539	0.287244	0.616259	0.133883
216	A0QX00	A0QX00	sufD	34.702	34.3428	34.3868	34.8517	35.0157	34.9047	34.7392	35.5836	35.3637	35.2919	35.1569	34.732	35.0215	34.7806	34.2632	34.0176	32.429	34.6598	35.1734	34.2073	+		43.146	17	5	6	6	1.69083	0.0268902	0.513551	0.477109	0.313781	-0.45248
56	A0QQP2	A0QQP2	thiC	NaN	NaN	NaN	32.6622	32.93	32.824	28.7657	32.8754	33.1231	32.6692	32.5762	31.817	31.6484	32.2688	32.0977	31.5246	31.3842	NaN	32.1389	31.7901		+	57.514	14	2	6	6	0.21077	0.565912	-0.657191	2.07092	0.00445283	-1.00602
55	A0QQK9	A0QQK9	thiS	35.1828	34.8346	NaN	34.9289	34.7454	34.5419	NaN	NaN	36.305	NaN	34.9536	33.6934	NaN	NaN	34.7049	34.1623	NaN	34.9229	35.2668	34.1869		+	7.226	10	4	3	3	0.311815	0.463769	0.34389	1.38855	0.0289647	-0.736078
229	A0QX97	A0QX97	trpA	35.8968	36.4341	36.2329	36.3549	36.6159	36.699	36.5152	36.8984	37.0072	36.8517	36.9832	35.7187	36.4903	35.6011	35.8232	36.1528	36.5252	36.3069	36.8258	36.0519	+		27.073	17	5	6	6	2.35787	0.0100496	0.518849	0.593375	0.319723	-0.25506
502	A0R7J0	A0R7J0	trx	36.4586	36.8387	36.8763	37.1842	37.8042	37.0609	37.79	37.5126	38.216	38.5197	37.9455	37.4482	37.4366	37.5224	36.308	36.6387	36.3423	37.0324	37.8408	36.9494	+		11.623	17	5	6	6	1.55395	0.015974	0.808359	0.0925923	0.854355	-0.0830203
501	A0R7I9	A0R7I9	trxB	36.9871	36.9785	36.8846	36.9467	37.042	36.711	36.4638	37.1482	36.4099	35.5065	35.8663	36.4321	36.7301	36.6355	36.3225	35.3959	36.0741	36.9678	36.3509	36.2651	+	+	33.512	17	5	6	6	1.33855	0.0359175	-0.616848	1.95946	0.0110677	-0.702741
374	A0R2J0	A0R2J0	typA	36.1163	36.2925	36.28	35.7179	36.0003	36.0247	35.9283	36.056	36.0566	35.8577	35.9348	36.5974	36.5058	36.3768	36.433	36.3827	36.4832	36.0814	35.9764	36.4631		+	68.246	17	5	6	6	0.479437	0.527853	-0.105051	2.3187	0.024825	0.381734
130	A0QT32	A0QT32	upp	34.231	34.5144	34.3391	34.0943	34.5842	34.3686	34.5451	34.346	34.4957	34.2251	34.4652	29.4185	29.9964	34.17	28.9471	34.0761	34.562	34.3526	34.4076	31.8617		+	21.949	17	5	6	6	0.233679	0.766695	0.055006	1.16342	0.0216962	-2.49094
329	A0R155	A0R155	valS	32.4154	33.0443	32.6454	32.0435	33.2417	33.0602	32.7236	33.4778	33.8224	33.4847	33.3328	31.8122	31.865	32.7877	32.9852	32.6934	32.7348	32.6781	33.3169	32.4797	+		96.758	17	5	6	6	1.44336	0.0292376	0.638828	0.279805	0.576177	-0.19836
236	A0QXD0	A0QXD0	xylB	32.8655	33.4266	34.2738	33.949	34.6032	34.8524	35.0017	35.4339	35.6909	34.6983	35.5028	34.3831	34.3851	35.0993	34.2567	34.0175	33.2565	33.8236	35.1967	34.233	+		47.557	17	5	6	6	2.59782	0.00109091	1.37307	0.496176	0.31076	0.409434

## Sheet: Raw data
Gopinath Krishnamoorthy, Peggy Kaiser, Patricia Constant, Ulrike Abu Abed, Monika Schmid, Christian K. Frese, Volker Brinkmann, Mamadou Daffe, Stefan H. E. Kaufmann. Role of Pre-mycofactocin synthase in growth, microaerophilic adaptation, and metabolism of Mycobacterium tuberculosis
Cell surface protein analysis of M. smegmatis mc2155, ∆mftC and ∆mftD mutant derivatives.
				normalized iBAQ intensity (log2)																	average normalized iBAQ intensity (log2)			significant at FDR 0.05			valid values				T.Test ΔmftC vs Wildtype			T.Test ΔmftD vs Wildtype
T: id	T: Protein IDs	T: Majority protein IDs	protein name	wildtype (1.1)	wildtype (1.2)	wildtype (1.3)	wildtype (1.4)	wildtype (1.5)	ΔmftC (2.1)	ΔmftC (2.2)	ΔmftC (2.3)	ΔmftC (2.4)	ΔmftC (2.5)	ΔmftC (2.6)	ΔmftD (3.1)	ΔmftD (3.1)	ΔmftD (3.3)	ΔmftD (3.4)	ΔmftD (3.5)	ΔmftD (3.6)	Wildtype	ΔmftC	ΔmftD	ΔmftC vs Wildtype	ΔmftD vs Wildtype	N: Mol. weight [kDa]	total	Wildtype	ΔmftC	ΔmftD	-log10 p.value	q.value	log2 difference	-log10 p.value	q.value	log2 difference
64	A0QQX6	A0QQX6	aceA	36.687	36.8147	36.4635	36.7939	36.723	36.7278	36.2994	36.7375	36.9625	36.5879	36.5166	36.3816	36.7141	36.9144	35.9095	36.1019	36.5794	36.6964	36.6386	36.4335			47.089	17	5	6	6	0.19934	0.780496	-0.0578086	0.748184	0.246077	-0.262921
124	A0QT14	A0QT14	add	32.8659	32.9327	32.6271	32.7621	32.9899	32.773	32.8427	32.8446	33.0264	33.0146	33.0175	32.8144	NaN	32.9519	32.6289	NaN	32.5609	32.8355	32.9198	32.739			39.973	15	5	6	4	0.518335	0.571026	0.0842515	0.401551	0.610312	-0.0965197
272	A0QYT1	A0QYT1	argJ	34.6426	35.125	34.9816	34.1538	34.5658	34.9608	35.1552	35.5249	35.0542	34.9636	35.3887	35.2846	35.8274	35.137	34.7881	35.1469	35.1609	34.6938	35.1746	35.2242	+	+	40.354	17	5	6	6	1.52662	0.0364286	0.480775	1.43146	0.0404607	0.530382
142	A0QTL8	A0QTL8	aroA	34.8472	34.8192	34.7942	35.079	35.3685	35.0523	35.5891	35.2646	35.518	35.2201	35.474	34.7564	34.601	34.6277	34.4288	34.3352	34.8601	34.9816	35.353	34.6015	+	+	45.836	17	5	6	6	1.63844	0.0479038	0.371382	1.7324	0.0461538	-0.380105
460	A0R5N7	A0R5N7	asd	NaN	34.8108	35.0353	34.9141	34.9297	34.9849	35.3544	35.381	35.2574	36.0482	34.9065	35.4834	35.383	35.46	35.4478	35.2254	NaN	34.9225	35.3221	35.3999		+	36.475	15	4	6	5	1.02827	0.0994844	0.399612	3.74031	0.003	0.477438
206	A0QWS5	A0QWS5	carB	32.3916	32.1182	32.2541	32.6422	32.2827	32.6703	32.5294	32.1994	33.1218	32.3643	33.1256	32.7699	32.5773	33.1171	32.5572	32.8316	NaN	32.3378	32.6685	32.7706		+	119.53	16	5	6	5	0.927179	0.141273	0.3307	1.91508	0.0290414	0.432887
413	A0R3Q0	A0R3Q0	cheR	32.4205	31.8709	32.1182	32.1804	32.4082	31.8811	32.374	31.9378	32.8401	32.0304	32.2803	32.7141	32.5522	32.5892	32.2069	32.6886	32.9865	32.1996	32.2239	32.6229		+	69.546	17	5	6	6	0.0463057	0.974283	0.024321	1.73824	0.0362366	0.423285
51	A0QQF0	A0QQF0	clpB	35.7866	35.3527	35.5078	35.4426	35.6988	35.5329	35.4854	35.5335	35.4202	35.2573	35.3457	35.684	35.6684	35.9683	35.4954	35.7213	36.2114	35.5577	35.4292	35.7915			92.896	17	5	6	6	0.745884	0.392204	-0.12853	0.917934	0.218397	0.233776
334	A0R197	A0R197	clpP	35.3798	35.7938	35.4582	35.0744	34.0177	31.9496	31.0432	34.0229	NaN	31.6093	NaN	33.8087	35.734	33.4785	35.4555	35.0008	34.3279	35.1448	32.1562	34.6342	+		24.066	15	5	4	6	2.54393	0.000222222	-2.98858	0.484259	0.297247	-0.510595
335	A0R198	A0R198	clpP	NaN	34.9486	35.2657	NaN	NaN	35.1597	NaN	33.8614	35.1333	35.2284	34.6593	34.999	34.8198	35.4471	35.2573	NaN	34.8016	NaN	34.8084	35.065			21.856	12	2	5	5	0.278906	0.510957	-0.298742	0.0656736	0.923306	-0.0421944
265	A0QYQ0	A0QYQ0	cmk	34.652	34.5723	34.314	34.6109	35.0399	35.1561	34.9708	35.8114	35.4487	35.0171	35.4388	34.5638	34.921	34.8415	34.524	34.4906	34.9155	34.6378	35.3072	34.7094	+		23.536	17	5	6	6	2.3391	0.00637624	0.669338	0.206875	0.750078	0.071578
208	A0QWT2	A0QWT2	coaBC	34.0004	33.2183	32.3691	33.4203	32.96	NaN	33.0939	33.2587	33.5192	NaN	33.0019	NaN	33.4382	33.1256	33.9897	33.7451	NaN	33.1936	33.2184	33.5746			43.152	13	5	4	4	0.0267192	0.993642	0.0248186	0.513055	0.309616	0.380994
322	A0R0W2	A0R0W2	cysH	35.9879	36.5168	35.7544	36.3764	35.8473	35.5605	36.4625	35.5762	35.5583	36.4926	35.8261	35.6457	36.0528	36.1968	36.0811	35.9357	35.2126	36.0966	35.9127	35.8541			25.692	17	5	6	6	0.328476	0.510892	-0.18388	0.545253	0.352952	-0.242427
362	A0R2A4	A0R2A4	deaD	32.7003	31.8996	32.3611	33.3053	31.9752	32.7676	32.4044	32.3855	32.3367	32.621	32.4013	33.1917	33.0179	32.7749	33.014	33.165	33.3737	32.4483	32.4861	33.0895		+	63.723	17	5	6	6	0.0550418	0.949088	0.0377538	1.51469	0.0281198	0.641207
264	A0QYP9	A0QYP9	der	34.4073	34.3028	34.1911	34.347	34.5514	34.0148	33.9101	32.721	33.705	32.4811	32.1007	34.4672	34.5866	34.0037	34.6192	34.275	34.8735	34.3599	33.1554	34.4709	+		51.133	17	5	6	6	1.97854	0.00522353	-1.20448	0.330234	0.615838	0.110937
50	A0QQD0	A0QQD0	dnaJ	32.1714	33.4727	33.9749	34.1752	34.5574	34.5163	34.7412	34.101	34.8979	34.4246	34.707	34.4526	34.2333	34.4652	34.4246	34.6123	32.5437	33.6703	34.5647	34.122	+		41.107	17	5	6	6	1.30453	0.0273333	0.894338	0.395381	0.382857	0.451628
467	A0R5R6	A0R5R6	dnaX	34.4857	34.4022	34.2668	34.3974	34.4434	34.6277	34.3481	34.1914	34.2071	34.4166	34.3503	34.4596	34.0846	33.9276	34.3267	30.0378	33.9578	34.3991	34.3569	33.4657			69.889	17	5	6	6	0.21723	0.813957	-0.0422529	0.596694	0.175742	-0.933438
165	A0QUV7	A0QUV7	etfA	40.5825	40.435	40.401	40.5119	40.3171	39.9208	40.1072	40.2532	39.9213	40.1124	39.8439	40.542	40.4857	40.3367	40.688	40.5743	40.3199	40.4495	40.0265	40.4911	+		31.557	17	5	6	6	3.24821	0.00743925	-0.423052	0.222232	0.812678	0.0415663
164	A0QUV6	A0QUV6	etfB	40.5968	40.3052	40.3959	40.38	40.3115	40.3664	39.9907	40.2353	40.1892	40.4741	40.358	40.6002	40.4096	40.3891	40.3223	40.4864	40.7037	40.3979	40.2689	40.4852			27.787	17	5	6	6	0.727345	0.395008	-0.128934	0.515399	0.586821	0.0873391
178	A0QV32	A0QV32	ffh	35.3212	34.9143	34.4072	34.7019	35.4558	35.2597	35.5107	35.2761	35.1228	35.5761	35.1258	35.538	35.3177	35.5894	35.4601	35.3757	33.6068	34.9601	35.3119	35.1479			54.765	17	5	6	6	0.979332	0.123724	0.351782	0.195306	0.66863	0.187871
448	A0R588	A0R588	ftsH	32.475	30.4763	31.6663	32.5017	32.0696	31.9952	NaN	30.9635	33.0817	32.146	32.1744	33.526	33.4082	33.256	33.4388	33.4822	34.1725	31.8378	32.0722	33.5473		+	83.537	16	5	5	6	0.184784	0.65199	0.234383	2.92973	0.000432432	1.7095
176	A0QV26	A0QV26	ftsY	36.9734	36.4518	36.5956	36.72	36.4364	35.9876	36.0391	35.8378	35.7844	36.1539	36.0385	36.957	36.9551	36.557	37.3877	37.3161	37.0045	36.6354	35.9735	37.0296	+		50.683	17	5	6	6	3.73157	0.00105882	-0.661914	1.42631	0.060243	0.394133
291	A0R012	A0R012	ftsZ	35.1488	35.4133	35.0238	35.4242	35.2199	35.6405	35.0502	35.6751	35.3741	35.6472	34.8389	35.501	35.379	35.6158	35.4378	35.524	34.8417	35.246	35.371	35.3832			39.134	17	5	6	6	0.308322	0.589409	0.125019	0.440153	0.515404	0.137228
385	A0R2U8	A0R2U8	fumC	36.5664	37.0477	36.8718	36.7519	37.0355	36.4118	36.6738	36.98	35.6511	36.613	36.1975	36.4639	36.5521	36.7969	36.3866	36.395	36.3201	36.8547	36.4212	36.4857		+	49.762	17	5	6	6	1.07718	0.0837561	-0.433485	2.01908	0.0340328	-0.368944
166	A0QUX0	A0QUX0	gatA	34.7761	34.9408	34.9183	35.038	34.9705	34.9729	35.4075	35.204	35.3073	34.9592	34.8748	34.7576	34.9043	33.9316	34.5868	33.5821	34.6377	34.9287	35.1209	34.4			51.272	17	5	6	6	1.0005	0.225835	0.192197	1.26724	0.0534951	-0.528716
258	A0QYF5	A0QYF5	glcB	35.6338	33.688	33.8522	35.2637	35.372	35.6784	35.4167	35.5137	36.2271	35.9031	35.746	34.5152	34.9928	35.2527	34.8893	35.2086	34.6479	34.762	35.7475	34.9177	+		78.276	17	5	6	6	1.47643	0.0154595	0.985519	0.153959	0.733215	0.155769
478	A0R629	A0R629	glf	34.5319	33.8628	33.9882	34.1938	34.6781	34.7428	34.5926	34.7554	35.0113	34.8261	35.1096	33.6144	34.1019	34.5071	34.7874	34.4604	34.6569	34.2509	34.8396	34.3547	+		47.057	17	5	6	6	2.22575	0.0092069	0.588684	0.17054	0.745291	0.103736
496	A0R729;A0R5L0	A0R729	glpK	39.793	40.0559	39.7783	39.7866	39.9979	39.6093	39.4256	39.9211	39.0598	39.4962	39.0949	39.5095	39.5805	39.6447	39.637	39.4372	39.4482	39.8823	39.4345	39.5429	+	+	55.098	17	5	6	6	1.73229	0.030913	-0.447855	3.12878	0.0169444	-0.339458
384	A0R2U7	A0R2U7	glpX	NaN	NaN	NaN	NaN	NaN	NaN	31.8261	32.019	32.5018	NaN	32.2065	31.4883	NaN	31.6049	NaN	NaN	NaN	NaN	32.1383	NaN			35.866	6	0	4	2	0	0.983152	NaN	0	0.977028	NaN
418	A0R417	A0R417	gltA	35.5662	35.5674	35.6804	35.6441	35.6849	35.294	35.1181	35.612	34.4535	34.8916	34.7827	35.7646	35.8918	35.7386	35.6842	35.506	35.5803	35.6286	35.0253	35.6943	+		48.521	17	5	6	6	2.00467	0.0116667	-0.603299	0.457642	0.666037	0.0656456
255	A0QYE7	A0QYE7	gnd	34.3519	34.9515	34.6059	34.61	34.8761	35.3499	35.2809	35.425	35.6359	35.7237	35.45	35.0709	34.4621	35.2975	35.0438	34.8749	33.5076	34.6791	35.4776	34.7095	+		51.812	17	5	6	6	3.93562	0.000210526	0.798483	0.0343484	0.973069	0.0303825
66	A0QR00	A0QR00	gpmA	NaN	NaN	NaN	34.1083	35.4926	35.3785	35.0932	35.7008	35.441	36.3716	36.2366	35.0726	33.5103	33.9389	34.16	NaN	33.1816	NaN	35.7036	33.9727			27.3	13	2	6	5	0.921121	0.0632137	0.903179	0.583988	0.189759	-0.827761
49	A0QQC9	A0QQC9	grpE	37.3443	37.199	36.9103	37.3592	36.9301	37.6591	37.9671	37.6297	38.1228	37.4522	37.9779	37.1382	37.0501	37.2281	37.0754	37.0764	37.1808	37.1486	37.8015	37.1248	+		23.005	17	5	6	6	2.8093	0.0048	0.652869	0.0942886	0.923818	-0.0237645
113	A0QSV0	A0QSV0	guaA	33.6767	33.7713	33.7033	32.2546	33.9822	33.9772	33.8013	33.9923	32.8386	33.8489	33.6576	34.6736	33.9675	34.1101	34.8801	34.0988	32.9618	33.4776	33.686	34.1153			55.814	17	5	6	6	0.254126	0.574036	0.208346	0.805389	0.118456	0.637667
112	A0QSU3	A0QSU3	guaB	34.4976	35.035	34.6539	33.9334	34.2638	34.541	35.2788	35.4963	34.6473	34.2662	34.4831	35.3552	35.1911	35.8	35.2903	35.4495	34.5182	34.4767	34.7854	35.2674		+	53.332	17	5	6	6	0.533656	0.28956	0.308725	1.90941	0.0101705	0.790645
89	A0QRT3	A0QRT3	gyrB	35.6279	35.6421	35.4718	35.5659	35.4658	35.9117	35.902	35.9649	36.0058	35.3244	35.6077	36.0866	35.7484	36.2151	36.1308	36.1417	36.2762	35.5547	35.7861	36.0998		+	70.329	17	5	6	6	1.01433	0.182671	0.231381	3.7246	0.0022439	0.545073
68	A0QR18	A0QR18	hemC	NaN	NaN	NaN	31.9182	32.028	32.5394	32.264	32.2206	32.7703	32.6876	32.6239	32.1865	31.755	31.8021	31.617	31.7585	NaN	NaN	32.5176	31.8238	+		33.259	13	2	6	5	1.72219	0.0232883	0.54454	0.395904	0.525909	-0.149263
69	A0QR19	A0QR19	hemD	35.5639	35.2744	35.6173	35.6671	34.9138	35.9218	35.3946	35.8578	35.7156	36.4792	35.5175	35.4305	35.7223	35.7256	35.1898	35.2382	35.676	35.4073	35.8144	35.4971			63.821	17	5	6	6	1.04635	0.0946877	0.407113	0.216481	0.71606	0.0897568
226	A0QX81	A0QX81	hisD	33.68	33.7428	33.4436	33.5833	33.8427	34.0033	34.0645	33.9661	34.2949	33.6517	34.2332	33.7896	33.4819	33.4983	33.1285	33.2044	33.4507	33.6585	34.0356	33.4256	+		46.702	17	5	6	6	1.92472	0.033418	0.377141	1.04051	0.192	-0.232911
203	A0QWK7	A0QWK7	hisS	33.9182	33.7984	33.8838	34.0606	34.0457	33.8858	34.1177	33.8827	34.3614	33.8431	33.5118	33.9605	33.8393	34.0625	33.7252	34.0314	34.3864	33.9413	33.9337	34.0009			45.663	17	5	6	6	0.0191066	1	-0.00757434	0.216829	0.766058	0.0595554
140	A0QTK6	A0QTK6	hpf	35.7856	35.2677	35.6476	36.4697	35.8406	36.1327	36.5746	36.3769	36.8547	36.0988	36.74	36.9688	35.6234	36.5896	36.7549	37.1078	36.913	35.8022	36.4629	36.6596	+	+	26.398	17	5	6	6	1.77536	0.0143448	0.660694	1.72648	0.0126715	0.857328
161	A0QUM7	A0QUM7	hybC	31.2525	31.5457	31.2884	33.0955	33.6607	33.4326	33.7478	33.73	33.9432	33.5714	33.8011	31.5928	31.1784	33.4537	31.6272	31.5047	28.0896	32.1686	33.7044	31.2411	+		59.617	17	5	6	6	2.04964	0.00290323	1.5358	0.476286	0.257742	-0.927506
162	A0QUN8	A0QUN8	hypC	34.8606	34.8975	35.0381	35.4108	35.4353	35.1173	34.9339	35.2037	34.3017	34.4633	34.9225	35.1587	35.547	35.5741	35.5714	35.5188	35.7119	35.1285	34.8237	35.5136		+	9.2555	17	5	6	6	0.801064	0.18515	-0.304737	1.65042	0.0484	0.385182
163	A0QUP0	A0QUP0	hypE	34.058	33.8366	34.1375	NaN	34.8429	NaN	34.5793	34.8842	NaN	NaN	34.6726	34.7646	NaN	NaN	NaN	NaN	34.9516	34.2188	34.712	NaN			36.536	9	4	3	2	0.901886	0.102831	0.49327	0.900084	0.0896034	0.639358
223	A0QX46	A0QX46	ileS	31.1699	31.1704	31.139	31.2592	31.5965	32.4147	32.5444	32.2759	32.5367	32.2993	32.3265	32.0501	31.8256	32.8294	31.7828	31.9447	32.9745	31.267	32.3996	32.2345	+	+	117.32	17	5	6	6	6.14956	0	1.13259	2.42131	0.00275556	0.967538
167	A0QUX6	A0QUX6	ilvB	35.896	35.6475	35.8434	35.1763	34.9522	35.3078	34.6535	34.8616	34.096	35.4057	35.2902	35.9125	35.7863	35.3691	35.4587	34.9889	36.1248	35.5031	34.9358	35.6067			66.003	17	5	6	6	1.11542	0.0583084	-0.567278	0.160988	0.753819	0.103617
17	A0QP06	A0QP06	ilvD	37.197	37.3841	37.3666	37.5107	37.5316	37.6729	37.7929	37.756	37.9921	37.8671	37.9116	37.7315	37.7174	37.8298	37.611	37.7336	37.3654	37.398	37.8321	37.6648	+		59.949	17	5	6	6	3.58058	0.00543158	0.434074	1.7739	0.0801762	0.266755
184	A0QVM7	A0QVM7	infB	37.23	37.0402	37.1195	36.9155	36.7063	36.7057	36.6404	36.6694	36.8275	36.7168	36.7436	36.5903	36.441	36.6141	36.7158	36.3963	36.4375	37.0023	36.7172	36.5325		+	65.926	17	5	6	6	2.03396	0.0533395	-0.285102	2.97163	0.00876522	-0.469797
274	A0QYU8	A0QYU8	infC	37.1849	37.1098	37.0508	37.2944	37.4291	37.8187	37.8322	37.7511	38.3304	37.6965	38.2868	37.3687	37.1369	37.2533	37.1945	37.0169	37.5236	37.2138	37.9526	37.249	+		22.899	17	5	6	6	3.2838	0.00171429	0.738836	0.133457	0.86888	0.0351967
443	A0R560	A0R560	ispD	33.7816	34.0298	33.7716	33.9757	34.2645	34.2726	33.9187	34.302	34.4307	33.9322	34.4953	33.997	34.1762	34.0753	33.8254	33.4563	33.7133	33.9646	34.2252	33.8739			22.377	17	5	6	6	1.0372	0.156123	0.260601	0.262361	0.6848	-0.0907163
181	A0QVH9	A0QVH9	ispG	34.3758	34.6424	34.616	34.6337	34.6673	34.4556	34.0039	34.5082	33.7612	33.7659	33.9714	34.2825	34.0655	34.4133	34.6249	34.4536	34.5969	34.5871	34.0777	34.4061	+		40.481	17	5	6	6	2.00655	0.0159467	-0.509348	0.915258	0.283249	-0.180945
404	A0R3D9	A0R3D9	ksgA	33.0775	34.4838	34.7424	34.0255	34.3099	33.9052	33.2116	33.9243	32.9642	32.7544	32.8689	34.3446	33.4255	34.2482	34.1587	34.3921	33.709	34.1278	33.2714	34.0463	+		32.833	17	5	6	6	1.43255	0.022882	-0.856399	0.096468	0.85376	-0.0814665
325	A0R0Y9	A0R0Y9	lepA	33.6038	34.0487	33.9449	32.6337	34.5461	34.7341	34.5634	34.5856	34.6002	35.1814	34.2735	34.6109	34.4797	34.6202	34.4054	34.7863	34.3383	33.7554	34.6564	34.5401	+	+	69.566	17	5	6	6	1.71074	0.0102857	0.90093	1.57243	0.0187651	0.784689
462	A0R5Q2	A0R5Q2	leuA	33.1693	32.9163	32.8105	32.9189	32.8155	32.6658	32.8546	32.6191	32.8016	32.6827	32.7226	32.941	32.8361	32.7879	32.8933	32.7586	33.3808	32.9261	32.7244	32.9329			66.057	17	5	6	6	1.70996	0.125177	-0.201713	0.019784	1	0.00683606
170	A0QUY9	A0QUY9	leuC	31.6807	31.7356	31.8154	32.905	32.5607	32.445	34.5469	34.5069	35.317	33.441	34.3894	32.146	33.6025	33.0832	31.678	NaN	33.6997	32.1395	34.1077	32.8419	+		51.469	16	5	6	5	2.42224	0.000965517	1.96821	0.757133	0.124797	0.702426
62	A0QQW8	A0QQW8	lpdA	38.399	38.2903	38.4672	38.6123	38.9465	38.5767	38.6459	38.7609	38.8572	39.0893	38.8676	38.6293	38.9542	38.9214	39.2469	38.9618	38.5568	38.5431	38.7996	38.8784			49.469	17	5	6	6	1.08132	0.150786	0.256512	1.25231	0.0941631	0.33534
316	A0R0N9	A0R0N9	ltaE	NaN	32.5965	32.6026	32.3227	32.9223	32.461	32.1999	33.0798	33.323	32.4003	33.1072	32.3617	32.8448	32.9447	31.88	31.8663	NaN	32.611	32.7619	32.3795			35.505	15	4	6	5	0.243269	0.623796	0.150835	0.359193	0.487812	-0.23154
446	A0R577	A0R577	lysS	33.4546	NaN	NaN	32.3946	33.4252	34.3273	34.189	34.3225	33.8431	34.5121	33.4806	34.59	34.6476	34.7759	34.3779	34.2577	32.8601	33.0915	34.1124	34.2515	+	+	56.871	15	3	6	6	1.80114	0.00763636	1.02097	1.33394	0.0211765	1.16008
139	A0QTG8	A0QTG8	manA	34.2532	34.0561	33.2537	33.9566	34.3753	33.5653	33.2924	33.3203	33.4158	33.992	33.9645	33.0096	33.909	34.0716	33.6909	32.8862	NaN	33.979	33.5917	33.5135			41.084	16	5	6	5	0.915726	0.124982	-0.387271	0.768091	0.156778	-0.465501
182	A0QVI6	A0QVI6	map	37.3557	37.508	37.2617	37.4215	37.5788	37.3618	37.0001	36.7587	36.7856	36.6489	37.0709	37.0072	36.4187	36.5722	36.0097	36.488	35.9533	37.4251	36.9377	36.4082	+	+	31.039	17	5	6	6	2.3805	0.0109147	-0.487449	3.45584	0.000487805	-1.01693
363	A0R2B3	A0R2B3	map	35.844	36.4016	35.2972	35.7211	35.6096	36.253	36.6061	36.4124	NaN	NaN	36.911	35.7515	35.4922	35.898	35.5749	35.418	35.7306	35.7747	36.5456	35.6442	+		27.507	15	5	4	6	1.8287	0.0101463	0.770893	0.307215	0.608798	-0.130505
527	Q3L893	Q3L893	mbtH	NaN	NaN	NaN	NaN	NaN	NaN	35.8591	NaN	36.8315	35.9586	36.3402	NaN	NaN	NaN	NaN	NaN	NaN	NaN	36.2474	NaN			8.5713	4	0	4	0	0	0.97332	NaN	NaN	1	0
350	A0R1Y8	A0R1Y8	mce	34.4953	34.5205	35.0304	35.7893	35.6354	35.1493	35.3755	35.1159	35.4698	34.9266	35.4055	34.9137	34.6378	35.1198	34.5324	34.0297	34.2101	35.0942	35.2404	34.5739			17.059	17	5	6	6	0.228633	0.638633	0.146244	0.904619	0.108953	-0.520238
493	A0R6Q9	A0R6Q9	metE	36.3617	36.7751	36.5119	36.472	37.3162	36.5227	36.9743	36.643	36.2605	36.519	36.4926	36.2252	36.5377	36.6337	35.9471	36.1917	36.5698	36.6874	36.5687	36.3509			83.058	17	5	6	6	0.265823	0.630485	-0.118684	0.913999	0.15691	-0.336518
405	A0R3E2	A0R3E2	metG	32.6098	34.0042	33.3308	34.3757	34.1162	34.0178	32.2404	34.1761	33.8577	33.6495	34.1384	33.7405	33.9422	34.0015	32.208	31.9012	31.8859	33.6874	33.68	32.9466			58.097	17	5	6	6	0.0057001	1	-0.00736949	0.669022	0.156516	-0.740793
289	A0QZX6	A0QZX6	metH	32.1255	31.6422	31.623	31.6249	31.8413	31.4638	NaN	NaN	NaN	NaN	NaN	31.7717	32.6444	31.5814	NaN	31.7838	32.0188	31.7714	NaN	31.96			137	11	5	1	5	0	0.995215	-0.307536	0.40586	0.483434	0.18862
220	A0QX24	A0QX24	moxR	33.6712	34.2041	33.8368	33.0173	32.9697	NaN	NaN	31.8927	NaN	NaN	NaN	33.5522	33.7005	32.762	33.5962	32.8563	NaN	33.5398	NaN	33.2934			38.051	11	5	1	5	0	1	-1.64707	0.344817	0.492152	-0.246361
526	Q3L891	Q3L891	mps2	30.9024	31.225	31.0094	31.1441	31.2918	31.2532	31.1239	30.7476	31.0416	30.9066	30.9074	31.8069	30.4613	31.1401	31.5161	31.4294	31.931	31.1145	30.9967	31.3808			276.82	17	5	6	6	0.546501	0.477696	-0.117828	0.507447	0.359051	0.266256
0	A0QNE2	A0QNE2	MSMEG_0007	36.8514	36.5771	36.5623	37.3896	37.1752	37.2283	37.1977	37.2541	37.457	37.1938	37.4563	37.5509	37.4687	37.5809	37.9997	37.7619	37.9861	36.9111	37.2979	37.7247		+	27.228	17	5	6	6	1.43207	0.0561256	0.386763	2.83606	0.00217722	0.813595
1	A0QNF6	A0QNF6	MSMEG_0024	40.7488	40.831	40.7914	40.6683	41.151	40.9704	40.7099	41.152	40.6396	40.7569	40.7177	40.7163	40.4368	40.7482	40.7547	40.6267	40.6957	40.8381	40.8244	40.6631			18.726	17	5	6	6	0.0416504	0.99145	-0.0136733	1.04388	0.263405	-0.17502
3	A0QNG5	A0QNG5	MSMEG_0033	35.2787	35.135	35.3442	34.5283	35.5088	33.8862	33.6576	34.7536	34.2241	34.1683	34.2812	36.0626	35.8977	36.0591	36.2392	36.2951	36.4169	35.159	34.1618	36.1618	+	+	53.329	17	5	6	6	2.75647	0.00177778	-0.997174	3.555	0.000410256	1.00276
4	A0QNG7	A0QNG7	MSMEG_0035	36.3453	36.4293	36.0877	36.4214	36.2896	36.229	36.4379	36.4884	36.433	35.9284	36.4071	35.8767	35.5358	35.9665	35.8455	35.8237	35.7038	36.3147	36.3206	35.792		+	52.025	17	5	6	6	0.0185221	1	0.00596924	3.64095	0.00278652	-0.522693
5	A0QNJ4	A0QNJ4	MSMEG_0064	34.5494	34.4856	34.0991	34.4729	34.3812	34.2147	34.0962	34.1801	33.994	33.6478	33.8918	35.4315	35.6281	35.0354	35.2034	34.7721	34.9225	34.3977	34.0041	35.1655	+	+	43.631	17	5	6	6	2.03415	0.0276872	-0.393565	2.97804	0.00194737	0.767851
6	A0QNJ7	A0QNJ7	MSMEG_0067	34.8624	33.596	34.6492	34.6488	32.1964	34.5129	35.086	35.3249	34.1463	34.7436	34.2617	33.4863	32.3766	35.2795	34.4168	35.3208	33.4243	33.9906	34.6792	34.0507			50.938	17	5	6	6	0.699779	0.134085	0.688633	0.0302549	0.977552	0.060134
7	A0QNK1	A0QNK1	MSMEG_0071	33.3762	33.3142	32.6344	32.4641	32.5978	32.5186	32.676	32.5025	NaN	31.6551	32.2616	31.7382	31.7071	31.2831	31.4614	31.5978	31.5371	32.8773	32.3228	31.5541		+	78.244	16	5	5	6	1.16268	0.0562018	-0.554563	4.17616	0	-1.32321
8	A0QNL2	A0QNL2	MSMEG_0084	37.2703	37.0726	37.2649	37.4519	37.4931	37.4785	37.1993	37.2851	37.9513	37.4752	37.8283	36.9395	36.8971	NaN	37.0229	36.7402	37.9856	37.3106	37.5363	37.1171			8.3875	16	5	6	5	0.775927	0.246093	0.225728	0.363492	0.506682	-0.19349
9	A0QNL3	A0QNL3	MSMEG_0085	NaN	NaN	NaN	NaN	NaN	33.1046	33.1194	33.5366	33.3935	33.9434	33.2446	33.0002	33.1317	33.6735	33.1643	NaN	NaN	NaN	33.3903	33.2424			67.396	10	0	6	4	0	1	NaN	0	1	NaN
10	A0QNM0	A0QNM0	MSMEG_0092	NaN	NaN	NaN	NaN	NaN	NaN	33.5352	33.5541	33.4239	34.0125	33.8797	33.6185	NaN	NaN	33.7129	33.8256	33.4497	NaN	33.6811	33.6517			23.067	9	0	5	4	0	1	NaN	0	1	NaN
11	A0QNM4	A0QNM4	MSMEG_0096	34.5952	34.435	34.4745	34.4274	NaN	34.0394	33.8044	NaN	NaN	33.4284	NaN	NaN	NaN	NaN	NaN	NaN	NaN	34.483	33.7574	NaN	+		29.985	7	4	3	0	2.25628	0.00555102	-0.725634	0	1	NaN
12	A0QNP8	A0QNP8	MSMEG_0120	NaN	NaN	NaN	NaN	NaN	33.4804	32.7682	32.9462	34.187	NaN	32.771	33.9191	33.9872	33.8667	NaN	NaN	NaN	NaN	33.2306	33.9243			24.759	8	0	5	3	0	1	NaN	0	1	NaN
13	A0QNQ7	A0QNQ7	MSMEG_0129	NaN	NaN	35.2029	35.4375	35.5624	NaN	33.9777	34.7827	32.581	NaN	33.9139	34.8079	35.7718	35.1216	35.7472	34.7444	35.9357	35.4009	33.8138	35.3547	+		16.033	13	3	4	6	1.47268	0.0102295	-1.5871	0.0504877	0.937273	-0.0461763
14	A0QNY7	A0QNY7	MSMEG_0210	NaN	33.8506	33.6751	34.2524	33.8422	34.0678	33.5279	33.5087	33.5895	32.8888	33.4136	34.4246	34.268	34.0751	34.0614	33.6743	34.1674	33.9051	33.4994	34.1118			38.152	16	4	6	6	1.01457	0.100732	-0.405677	0.62608	0.343665	0.206718
15	A0QNZ3	A0QNZ3	MSMEG_0216	36.8	37.2795	37.0419	36.934	36.8904	36.8539	36.6515	36.8108	36.7577	36.5438	36.8746	37.4369	37.1304	37.1939	37.282	36.7911	37.0155	36.9892	36.7487	37.1416			27.026	17	5	6	6	1.50716	0.109639	-0.240461	0.595297	0.41983	0.152466
16	A0QP01	A0QP01	MSMEG_0224	33.672	33.9412	33.5923	33.7655	33.8225	33.6712	33.7551	33.9128	33.732	34.0152	33.926	33.8683	33.9762	33.7937	33.9789	33.4389	34.3673	33.7587	33.8354	33.9039			23.136	17	5	6	6	0.429872	0.622589	0.0766781	0.458346	0.498332	0.145165
18	A0QP10	A0QP10	MSMEG_0233	35.9723	36.4737	35.5832	35.3324	34.7745	35.56	34.8209	35.2342	35.0831	35.2398	34.2262	34.8387	34.5058	34.0122	34.173	33.0597	32.9	35.6272	35.0274	33.9149		+	37.233	17	5	6	6	0.980555	0.0750705	-0.599818	2.45226	0.000606061	-1.7123
19	A0QP11	A0QP11	MSMEG_0234	34.3719	34.1716	34.3237	34.4395	34.5065	35.3679	35.0846	34.6601	35.0483	34.2539	35.0316	34.5475	34.2613	34.4719	33.506	34.001	34.6431	34.3626	34.9077	34.2385	+		74.129	17	5	6	6	1.79779	0.021038	0.545083	0.261098	0.647968	-0.124153
20	A0QP15	A0QP15	MSMEG_0238	34.524	35.059	34.2947	34.7074	34.7279	34.6097	34.2977	34.5351	34.9172	34.5058	34.4877	34.2208	34.2688	34.3917	33.8313	34.0537	34.7348	34.6626	34.5589	34.2502			17.43	17	5	6	6	0.304254	0.622197	-0.103744	1.32906	0.0645479	-0.412418
21	A0QP20	A0QP20	MSMEG_0243	41.7159	41.9437	41.3021	40.6509	40.581	40.4815	39.9557	40.2578	39.335	39.3187	39.2351	40.4664	40.4435	40.1543	40.6006	40.5114	40.7856	41.2387	39.764	40.4936	+	+	11.67	17	5	6	6	2.66503	0.000307692	-1.47474	1.69281	0.0165143	-0.745063
22	A0QP27	A0QP27	MSMEG_0250	35.0634	35.2045	35.032	35.1843	34.8341	34.7646	35.0519	34.9559	35.0037	34.7502	35.0593	35.1093	35.1404	35.2467	35.4996	35.209	35.3438	35.0637	34.9309	35.2581			109.4	17	5	6	6	0.792752	0.372876	-0.132714	1.255	0.196354	0.194478
23	A0QP47	A0QP47	MSMEG_0270	32.9832	33.2457	32.7886	33.1824	32.7416	33.0413	32.8795	33.0014	32.9215	32.253	32.8159	32.4208	32.9587	32.5136	32.6564	32.4683	33.056	32.9883	32.8188	32.679			37.634	17	5	6	6	0.502288	0.414179	-0.169539	1.14476	0.1208	-0.309365
24	A0QP61	A0QP61	MSMEG_0284	NaN	NaN	32.5032	NaN	NaN	34.7552	34.5093	35.5166	35.143	35.0919	35.1185	33.7284	34.1449	34.4089	NaN	NaN	34.3433	NaN	35.0224	34.1564			29.176	11	1	6	4	0	1	2.51916	0	1	1.65313
25	A0QP93	A0QP93	MSMEG_0317	33.8084	33.1152	NaN	33.4647	39.8486	33.402	33.5932	NaN	33.2853	33.5063	33.3362	33.9001	33.8855	33.8772	34.4382	34.2048	34.071	35.0592	33.4246	34.0628			43.259	15	4	5	6	0.546578	0.169383	-1.63463	0.340973	0.389362	-0.996447
26	A0QPE6	A0QPE6	MSMEG_0371	33.9219	33.8283	33.9686	33.8973	34.2566	34.1285	34.3891	34.2501	34.4539	34.0037	34.3401	34.3304	34.1604	34.2029	34.1903	34.3592	35.0466	33.9745	34.2609	34.3816			30.825	17	5	6	6	1.69641	0.0672437	0.286358	1.44117	0.0567583	0.407079
27	A0QPE7	A0QPE7	MSMEG_0372	34.5337	35.1332	34.5638	34.4881	35.1354	33.8962	33.5012	34.6533	33.3701	34.26	33.1669	35.0676	35.5563	34.866	35.393	35.0322	34.2272	34.7708	33.8079	35.0237	+		46.498	17	5	6	6	2.04739	0.00556701	-0.962883	0.472689	0.388539	0.252888
28	A0QPE8	A0QPE8	MSMEG_0373	34.9122	34.6595	34.9403	35.0518	34.423	35.224	34.8863	35.2954	35.4477	35.3849	35.5744	35.532	35.7811	35.7422	35.2585	35.5675	35.1907	34.7973	35.3021	35.512	+	+	45.233	17	5	6	6	2.10886	0.0143889	0.504776	2.98576	0.00233333	0.714655
30	A0QPG2	A0QPG2	MSMEG_0387	34.5261	34.0686	33.9478	32.949	34.3509	34.5215	34.6038	32.8381	34.7416	33.2593	34.775	35.5754	35.2024	35.219	35.4513	35.4005	35.7763	33.9685	34.1232	35.4375		+	28.048	17	5	6	6	0.12953	0.766507	0.15472	3.42508	0.000153846	1.46899
31	A0QPG9	A0QPG9	MSMEG_0394	34.7383	34.4245	34.5564	34.4416	34.4826	34.4021	34.6706	34.2401	34.6507	34.3915	34.5912	35.2561	35.1007	35.4952	35.4557	35.2355	35.6885	34.5287	34.491	35.3719		+	9.1947	17	5	6	6	0.157255	0.860598	-0.037633	4.52926	0.000190476	0.843275
32	A0QPH5	A0QPH5	MSMEG_0400	32.1852	32.7602	32.5387	32.4275	32.4101	32.4893	31.6215	31.1873	29.543	30.9485	31.0315	32.693	32.5919	32.1584	32.5057	32.4455	32.891	32.4644	31.1369	32.5476	+		261.02	17	5	6	6	1.82017	0.00573737	-1.32749	0.246859	0.702296	0.0832189
33	A0QPH6	A0QPH6	MSMEG_0401	32.3326	32.3612	NaN	31.918	32.0907	31.3415	NaN	31.8915	30.355	30.8778	30.9011	32.1204	32.5707	31.8719	32.6365	32.4398	NaN	32.1756	31.0734	32.3278	+		108.31	14	4	5	5	2.05885	0.00521519	-1.10228	0.351585	0.550174	0.152197
34	A0QPI4	A0QPI4	MSMEG_0409	34.4448	34.2804	34.1459	34.2667	34.1939	33.8183	33.8559	34.1078	34.0237	33.5791	33.611	NaN	30.4747	33.73	33.4371	NaN	NaN	34.2664	33.8326	32.5473	+	+	51.736	14	5	6	3	2.55588	0.0120902	-0.433736	1.18716	0.0249938	-1.7191
35	A0QPJ1	A0QPJ1	MSMEG_0416	37.05	37.0342	37.2287	37.6034	38.0107	37.6127	37.6019	37.7259	38.2357	37.9356	38.1812	37.4092	37.2811	37.4623	37.4826	37.2648	37.5935	37.3854	37.8822	37.4156	+		6.0798	17	5	6	6	1.3674	0.0449756	0.496795	0.0609505	0.939158	0.0302001
36	A0QPJ8	A0QPJ8	MSMEG_0423	36.1508	36.6922	34.7705	34.4757	NaN	34.2747	34.1513	34.3577	32.9967	33.2683	33.5095	33.7394	33.8199	NaN	NaN	32.3041	NaN	35.5223	33.7597	33.2878	+	+	16.94	13	4	6	3	2.04439	0.00214815	-1.76261	1.50231	0.00962602	-2.2345
37	A0QPN0	A0QPN0	MSMEG_0455	32.4101	32.3013	32.2276	32.235	32.4906	32.362	31.9982	32.2977	32.4289	31.7371	32.3971	32.7728	32.0947	32.1343	32.5267	32.4552	32.9109	32.3329	32.2035	32.4824			50.105	17	5	6	6	0.448573	0.49959	-0.129453	0.441407	0.500407	0.149497
38	A0QPP0	A0QPP0	MSMEG_0464	33.1446	32.82	32.6	32.7987	32.5247	32.9199	32.9586	32.8859	33.4677	32.908	33.3058	32.8477	32.3527	32.5049	32.3177	32.5537	32.9922	32.7776	33.0743	32.5948			27.975	17	5	6	6	1.115	0.123168	0.296736	0.565126	0.397371	-0.182772
39	A0QPP1	A0QPP1	MSMEG_0466	35.2647	35.2146	35.0368	35.1817	35.3912	34.8994	34.4464	34.6262	35.1646	34.5994	34.9921	34.8834	34.8028	34.9602	35.0121	34.9891	34.8657	35.2178	34.788	34.9189	+	+	31.133	17	5	6	6	1.97044	0.0265238	-0.429791	2.95096	0.0283333	-0.298905
40	A0QPX3	A0QPX3	MSMEG_0550	33.8732	34.4235	34.0727	34.1899	34.1205	34.0481	33.701	33.7683	34.1119	34.2196	NaN	34.4113	NaN	NaN	NaN	NaN	NaN	34.1359	33.9698	NaN			34.503	11	5	5	1	0.600413	0.375839	-0.166162	0	1	0.275303
41	A0QPY2	A0QPY2	MSMEG_0559	37.9937	38.4439	38.1832	38.0998	38.2838	37.8063	37.725	38.3051	37.1471	NaN	NaN	36.9505	37.4268	37.4761	37.4849	36.894	37.1952	38.2009	37.7459	37.2379		+	7.1048	15	5	4	6	1.07576	0.0792459	-0.455005	4.15968	0.000181818	-0.962977
42	A0QQ61	A0QQ61	MSMEG_0639	32.5433	32.7268	32.4279	32.4239	32.6461	32.1645	32.3875	32.0529	32.3589	31.7656	32.4136	NaN	NaN	33.6645	33.7466	33.6633	34.2516	32.5536	32.1905	33.8315	+	+	36.981	15	5	6	4	1.745	0.0442574	-0.363086	4.38122	0	1.27794
43	A0QQ65	A0QQ65	MSMEG_0643	34.5219	35.4549	35.0246	35.8481	35.2882	35.6427	35.8249	35.6839	35.9842	35.227	35.4477	36.4059	35.8653	36.2729	35.7906	35.1026	35.3175	35.2276	35.6351	35.7925			60.56	17	5	6	6	0.938186	0.113048	0.407502	1.01031	0.0806491	0.564909
44	A0QQB0	A0QQB0	MSMEG_0690	35.8627	35.6326	35.2906	35.3968	35.3566	35.7533	35.556	35.261	35.8533	35.7567	35.7585	36.1275	36.2746	35.6028	36.0979	36.053	36.8795	35.5079	35.6565	36.1725		+	110.9	17	5	6	6	0.515109	0.438117	0.148596	1.94288	0.0127647	0.664674
45	A0QQB2	A0QQB2	MSMEG_0692	34.2744	34.2392	33.9434	34.1116	33.914	34.2214	35.0034	34.1058	34.7011	34.6094	34.722	34.2836	33.9037	NaN	34.2041	33.9338	33.3539	34.0965	34.5605	33.9358	+		59.553	16	5	6	5	1.68231	0.0308387	0.464015	0.402498	0.508703	-0.160684
46	A0QQC1	A0QQC1	MSMEG_0702	33.1517	33.7101	32.9831	33.0027	32.7539	34.7333	34.3839	32.7873	34.1169	33.4239	33.6786	30.6094	NaN	32.0523	NaN	NaN	32.422	33.1203	33.854	31.6946	+	+	33.464	14	5	6	3	1.18719	0.0415075	0.73367	1.68605	0.00872414	-1.42574
47	A0QQC2	A0QQC2	MSMEG_0703	34.1452	33.9151	34.07	34.8518	34.5702	34.5296	34.0857	34.2444	34.7869	34.255	34.8248	34.0633	34.1387	34.4923	34.2133	34.0214	34.4488	34.3105	34.4544	34.2297			22.433	17	5	6	6	0.293327	0.579505	0.143941	0.177359	0.75856	-0.0808125
48	A0QQC5	A0QQC5	MSMEG_0706	NaN	32.6057	32.7897	NaN	32.6176	33.9493	33.8421	34.4445	33.4759	34.2326	33.901	32.9199	33.391	33.2622	33.0917	33.129	32.841	32.671	33.9742	33.1058	+	+	21.181	15	3	6	6	3.43417	0.000363636	1.30325	1.92646	0.0277108	0.434811
52	A0QQH1	A0QQH1	MSMEG_0753	35.6173	35.3331	35.3895	35.5627	35.1099	35.3825	35.4565	35.6913	36.1305	35.458	36.0306	36.1021	36.1459	35.8338	36.2797	36.152	36.332	35.4025	35.6916	36.1409		+	28.976	17	5	6	6	0.937875	0.159072	0.289046	3.96686	0.00048	0.738398
53	A0QQH2	A0QQH2	MSMEG_0754	36.2953	35.9627	36.2154	36.0222	36.5063	36.7185	37.0251	37.0487	37.4144	36.867	37.1247	36.1574	36.535	36.5898	36.0318	35.9648	36.4527	36.2004	37.0331	36.2886	+		14.397	17	5	6	6	3.69714	0.000190476	0.832694	0.242116	0.700121	0.0882263
54	A0QQI1	A0QQI1	MSMEG_0763	32.7807	32.8245	32.4428	32.4434	31.9132	32.0663	32.0623	32.6156	32.3167	32.2173	NaN	33.4452	33.4827	33.0004	33.1955	33.4214	34.1329	32.4809	32.2557	33.4463		+	68.045	16	5	5	6	0.559727	0.332153	-0.225258	2.6674	0.00197333	0.96543
57	A0QQP9	A0QQP9	MSMEG_0833	34.4619	34.98	34.361	35.1404	34.4277	34.9791	34.6728	34.9604	35.366	34.5986	35.4294	34.1626	34.0436	33.7002	33.9309	33.6557	33.7984	34.6742	35.0011	33.8819		+	11.861	17	5	6	6	0.802594	0.17588	0.326855	2.91889	0.00207792	-0.792313
58	A0QQS4	A0QQS4	MSMEG_0858	34.3451	34.4086	33.8332	33.0467	33.0491	33.9083	33.8429	33.4892	33.9772	33.5615	33.7508	33.5614	33.5995	33.4614	34.0217	33.6731	34.2187	33.7366	33.755	33.756			78.12	17	5	6	6	0.0224789	1	0.0184219	0.0223326	1	0.0194411
59	A0QQU2	A0QQU2	MSMEG_0876	NaN	29.2827	NaN	NaN	33.9662	33.8473	33.1806	NaN	33.016	NaN	33.5224	NaN	28.7627	NaN	NaN	NaN	NaN	NaN	33.3916	NaN			32.561	7	2	4	1	0.533212	0.17553	1.7671	0	1	-2.86178
60	A0QQV2	A0QQV2	MSMEG_0887	33.881	34.2794	34.0389	34.0226	34.5274	34.035	34.0586	34.3077	33.7755	33.523	33.8835	33.9348	34.179	33.861	33.9366	33.706	34.5915	34.1499	33.9305	34.0348			20.514	17	5	6	6	0.695537	0.276461	-0.219315	0.278563	0.647394	-0.11506
61	A0QQV4	A0QQV4	MSMEG_0889	34.0864	34.0916	33.5131	33.9762	32.9477	32.8705	28.6187	32.8417	33.5095	32.9014	33.0543	34.4764	34.4968	34.1157	34.691	34.3142	34.7493	33.723	32.2993	34.4739		+	54.505	17	5	6	6	0.898053	0.0561826	-1.42367	2.0497	0.00940984	0.75089
63	A0QQX4	A0QQX4	MSMEG_0909	34.4926	34.0945	34.2043	34.1515	34.3792	34.3226	34.2597	34.986	34.4199	34.2129	34.4566	34.5476	34.5772	34.6665	35.0283	34.5045	35.1166	34.2644	34.443	34.7401		+	32.196	17	5	6	6	0.609805	0.354806	0.178526	2.15592	0.0171233	0.475693
65	A0QQX8	A0QQX8	MSMEG_0913	36.6109	36.52	36.4414	36.8792	36.7767	37.1166	37.2546	37.195	37.6418	37.4948	37.7567	36.1982	35.599	36.3375	35.8	35.7552	36.0964	36.6457	37.4099	35.9644	+	+	33.068	17	5	6	6	3.43933	0.00116129	0.764264	2.86917	0.00312088	-0.681253
524	Q3I5Q7	Q3I5Q7	MSMEG_0919	38.6666	38.5535	38.5406	38.9662	38.9902	39.0171	38.7628	38.7142	38.8392	38.3468	39.2577	38.6618	38.4241	38.5978	38.6297	38.5767	38.6636	38.7434	38.823	38.5923			24.561	17	5	6	6	0.193931	0.742631	0.0795602	0.807572	0.358045	-0.151101
67	A0QR05	A0QR05	MSMEG_0940	37.747	37.572	37.3168	37.5262	37.7278	37.7427	37.6469	37.8715	38.0413	38.0051	38.0506	38.0739	37.5893	37.9565	38.314	37.8416	38.1476	37.578	37.893	37.9871		+	38.015	17	5	6	6	1.8477	0.0505981	0.315031	1.85858	0.0334365	0.409186
70	A0QR40	A0QR40	MSMEG_0976	36.2171	NaN	34.6298	36.0931	NaN	34.8808	34.9023	35.0558	34.2095	35.0553	34.655	35.7828	NaN	35.7559	36.4546	36.6926	36.438	35.6467	34.7931	36.2248	+		6.0379	14	3	6	5	1.20632	0.0335208	-0.853565	0.60647	0.202971	0.578099
71	A0QR53	A0QR53	MSMEG_0989	NaN	NaN	NaN	NaN	NaN	36.4269	36.3449	36.0962	37.1597	36.2858	36.4181	35.1561	35.1499	35.2172	35.2682	35.1258	35.439	NaN	36.4553	35.2261			8.1889	12	0	6	6	0	1	NaN	0	1	NaN
72	A0QR73	A0QR73	MSMEG_1010	35.0785	34.8458	34.6814	35.2717	35.7902	35.5955	35.8269	35.7784	35.7638	36.0577	35.8804	35.2469	35.6717	34.5846	35.3422	35.0509	34.4842	35.1335	35.8171	35.0634	+		23.342	17	5	6	6	2.28141	0.0063301	0.683615	0.0964343	0.855534	-0.0700951
73	A0QR74	A0QR74	MSMEG_1011	NaN	NaN	NaN	NaN	NaN	33.8377	NaN	NaN	33.8038	NaN	33.9077	35.1929	34.8338	34.5948	NaN	35.2235	35.1301	NaN	33.8497	34.995			31.01	8	0	3	5	0	1	NaN	0	1	NaN
74	A0QR78	A0QR78	MSMEG_1015	NaN	33.3865	32.9584	32.9798	33.6547	33.3752	33.5156	33.2976	34.1037	33.5469	33.7943	33.5199	NaN	33.8087	NaN	33.4597	34.1573	33.2449	33.6055	33.7364			22.047	14	4	6	4	0.950715	0.124486	0.360687	1.10533	0.0762321	0.491568
75	A0QR80	A0QR80	MSMEG_1017	36.1112	36.3959	35.1724	36.4359	36.6123	36.2119	36.0162	36.737	35.6955	36.5368	36.0838	35.4841	35.4497	35.8693	35.297	35.2001	NaN	36.1455	36.2135	35.46		+	8.5407	16	5	6	5	0.087339	0.879898	0.0679666	1.39366	0.0316114	-0.685529
76	A0QR89	A0QR89	MSMEG_1028	34.291	33.881	34.2843	34.5968	33.9396	33.8162	32.0104	33.8735	32.7302	32.3329	33.2284	35.3496	35.2688	34.9721	35.904	35.5012	34.2805	34.1986	32.9986	35.2127	+	+	43.095	17	5	6	6	2.00871	0.00518519	-1.19997	2.30236	0.00296907	1.01414
77	A0QR91	A0QR91	MSMEG_1030	34.3669	34.0866	33.5351	34.0454	33.542	33.3009	33.2556	33.4633	32.4452	32.9802	33.0935	34.8935	33.9188	34.8307	34.9856	35.2038	35.6708	33.9152	33.0898	34.9172	+	+	56.177	17	5	6	6	2.35858	0.00521053	-0.825432	2.07056	0.00500935	1.00201
79	A0QRA1	A0QRA1	MSMEG_1042	39.1468	39.2121	38.0383	38.1535	38.1111	37.9225	36.0847	38.0364	34.9927	36.3695	36.5408	35.018	34.4451	37.2266	35.721	35.1511	37.5764	38.5324	36.6578	35.8564	+	+	9.5141	17	5	6	6	2.00895	0.002	-1.87461	2.70901	0.000470588	-2.676
80	A0QRA5	A0QRA5	MSMEG_1046	33.1853	34.155	34.0471	35.0981	34.6964	35.8924	36.2543	36.0046	36.7165	36.2613	36.5233	35.5484	35.398	35.9271	35.3934	35.3808	35.6299	34.2364	36.2754	35.5463	+	+	30.657	17	5	6	6	3.84651	0	2.03902	2.67239	0.000615385	1.30989
81	A0QRA6	A0QRA6	MSMEG_1047	34.7961	34.7301	34.9267	34.583	35.087	NaN	33.7942	34.9726	32.778	33.6516	33.469	34.5269	34.6536	34.5005	34.1778	34.3498	34.0897	34.8246	33.7331	34.383	+	+	30.286	16	5	5	6	1.75702	0.00767568	-1.09147	2.19173	0.0196291	-0.44152
82	A0QRA8	A0QRA8	MSMEG_1049	32.7831	32.9762	33.262	33.3704	34.8251	35.059	34.9976	35.3931	34.9842	34.4504	34.3253	35.3425	35.4218	35.335	35.4876	35.6698	34.7751	33.4433	34.8683	35.3386	+	+	36.275	17	5	6	6	2.38917	0.00168421	1.42493	3.34628	0	1.89529
83	A0QRB0	A0QRB0	MSMEG_1051	36.8456	36.769	35.097	34.8667	34.1263	35.1003	33.6123	33.5466	34.3103	32.7958	33.8997	33.889	33.1585	31.8665	NaN	32.1205	32.8708	35.5409	33.8775	32.7811	+	+	24.738	16	5	6	5	1.65758	0.00638462	-1.66344	2.54115	0.000444444	-2.75988
84	A0QRB4	A0QRB4	MSMEG_1055	34.1297	34.3453	33.9709	33.6123	33.2748	32.542	31.9046	32.1747	NaN	NaN	NaN	34.2314	34.5796	33.3247	34.2824	33.8886	33.7512	33.8666	32.2071	34.0096	+		27.786	14	5	3	6	2.92922	0.000266667	-1.65952	0.220139	0.664073	0.143047
85	A0QRB6	A0QRB6	MSMEG_1058	33.2714	33.2178	32.8027	33.4254	33.6232	34.0429	33.8995	33.9547	34.1615	33.6901	34.0679	33.0976	33.0837	NaN	NaN	33.4074	33.313	33.2681	33.9694	33.2254	+		23.396	15	5	6	4	3.06517	0.00158333	0.701322	0.0923292	0.889134	-0.0426794
86	A0QRB8	A0QRB8	MSMEG_1060	38.998	39.1866	39.3522	37.9926	38.4059	38.4726	37.9546	37.913	37.8829	37.5368	36.0845	38.4158	37.4004	38.2888	37.9094	38.057	38.1331	38.7871	37.6407	38.0341	+	+	14.361	17	5	6	6	1.56433	0.0109375	-1.14632	1.59832	0.0186933	-0.752975
87	A0QRB9	A0QRB9	MSMEG_1061	35.2289	35.2009	35.648	35.1181	35.1684	34.6451	35.1218	34.7898	34.7285	34.8645	NaN	35.0499	34.828	34.5192	34.7166	34.1929	NaN	35.2729	34.8299	34.6613	+	+	22.735	15	5	5	5	2.11085	0.0201026	-0.442926	2.1045	0.0110149	-0.611538
88	A0QRG4	A0QRG4	MSMEG_1108	NaN	NaN	NaN	NaN	NaN	NaN	NaN	33.1011	32.8899	32.6877	32.9413	32.7434	33.1603	32.7101	33.0996	32.8074	32.9889	NaN	32.905	32.9183			32.15	10	0	4	6	0	1	NaN	0	1	NaN
90	A0QRW3	A0QRW3	MSMEG_1260	32.7232	32.8576	32.3305	33.5239	33.034	33.9078	33.5381	33.5014	33.44	33.1544	33.6877	33.0148	31.3136	32.79	32.9308	32.9079	33.3113	32.8938	33.5382	32.7114	+		49.682	17	5	6	6	1.87415	0.0127591	0.6444	0.201472	0.664935	-0.182443
91	A0QRY7	A0QRY7	MSMEG_1285	NaN	NaN	NaN	NaN	NaN	NaN	NaN	32.3257	32.0074	NaN	31.8427	31.8654	31.9249	32.0807	32.369	NaN	NaN	NaN	32.0586	32.06			88	7	0	3	4	0	1	NaN	0	1	NaN
92	A0QS41	A0QS41	MSMEG_1341	37.0624	37.5453	37.1711	38.1151	37.6118	37.702	37.9606	37.8891	38.1887	37.9275	37.6051	37.2946	37.2981	37.6574	36.7263	36.5024	36.8944	37.5011	37.8788	37.0622			14.858	17	5	6	6	1.09379	0.0946142	0.377696	0.917939	0.120541	-0.438931
96	A0QS81	A0QS81	MSMEG_1383	34.0262	34.4595	34.1576	33.4903	NaN	34.324	35.9141	35.7926	36.1772	36.5683	36.0214	NaN	35.0072	34.925	NaN	34.2498	33.6983	34.0334	35.7996	34.4701	+		26.589	14	4	6	4	2.49806	0.00103704	1.76619	0.551197	0.264207	0.436702
97	A0QS92	A0QS92	MSMEG_1394	35.6596	37.5739	35.3432	34.6836	34.0942	34.3576	33.8724	34.3501	32.9944	32.9009	32.3594	31.627	33.2119	31.9084	32.4705	NaN	32.4295	35.4709	33.4725	32.3295	+	+	13.228	16	5	6	5	1.86448	0.00466667	-1.99845	2.88316	0.000166667	-3.14144
98	A0QSB1	A0QSB1	MSMEG_1416	32.4265	32.4453	32.8607	NaN	32.3244	32.8699	32.9061	33.5466	33.0973	33.5271	32.5452	33.0214	33.2257	33.3329	33.3843	33.0159	NaN	32.5142	33.0821	33.196	+	+	41.922	15	4	6	5	1.47122	0.0312727	0.567843	2.8171	0.00309677	0.681822
99	A0QSB8	A0QSB8	MSMEG_1423	32.7843	32.6927	32.621	33.1332	33.0588	NaN	NaN	NaN	NaN	NaN	NaN	33.5837	33.256	33.7857	33.5626	33.0783	34.4389	32.858	NaN	33.6175		+	42.378	11	5	0	6	0	1	NaN	2.0061	0.009664	0.759548
100	A0QSB9	A0QSB9	MSMEG_1424	33.9143	34.5648	34.6167	33.7078	33.8347	NaN	NaN	NaN	NaN	NaN	NaN	NaN	NaN	NaN	NaN	NaN	NaN	34.1277	NaN	NaN	+	+	42.774	11	5	0	6	0	1	NaN	0	1	NaN
104	A0QSK9	A0QSK9	MSMEG_1515	31.1714	31.8017	31.3475	31.4208	31.8318	31.4794	31.8772	31.515	31.9563	31.278	32.026	31.169	30.7656	31.2191	30.8336	31.2429	31.483	31.5147	31.6887	31.1189			54.337	17	5	6	6	0.442973	0.44338	0.174011	1.35398	0.0655455	-0.395783
105	A0QSL0	A0QSL0	MSMEG_1516	32.5009	32.4788	32.431	31.9483	32.4888	32.2614	32.6593	32.2597	32.2926	32.9355	32.0836	32.6717	32.3155	32.7835	32.2978	32.2332	NaN	32.3696	32.4154	32.4603			59.71	16	5	6	5	0.0989101	0.888833	0.0457811	0.243177	0.696203	0.090757
106	A0QSL1	A0QSL1	MSMEG_1517	34.0683	33.9001	32.9464	33.5501	33.3807	33.3029	34.0142	33.0155	33.5723	33.9048	33.4815	35.7723	35.3939	35.58	35.6497	36.0262	35.8038	33.5691	33.5485	35.7043		+	54.604	17	5	6	6	0.0292417	0.994628	-0.0206	5.62281	0	2.13518
107	A0QSM2	A0QSM2	MSMEG_1528	36.3594	37.2951	35.5348	35.7461	35.0702	35.2716	NaN	35.3851	35.3126	34.5342	35.0413	34.3648	34.6095	34.1182	33.5215	34.1064	34.2762	36.0011	35.1089	34.1661	+	+	22.43	16	5	5	6	1.19814	0.0333263	-0.892178	2.99789	0.000387097	-1.83502
108	A0QSM3	A0QSM3	MSMEG_1529	37.4226	38.5781	36.2024	33.5211	35.6756	35.6373	35.7397	35.8766	35.3831	NaN	34.1602	32.5102	NaN	32.4923	NaN	33.5214	33.2763	36.28	35.3594	32.95		+	21.138	14	5	5	4	0.467977	0.242762	-0.920616	1.90953	0.00236145	-3.32995
109	A0QSQ8	A0QSQ8	MSMEG_1567	NaN	NaN	NaN	NaN	NaN	33.1244	33.3508	33.2189	33.4751	33.0597	33.2966	33.8708	NaN	NaN	NaN	NaN	NaN	NaN	33.2543	NaN			29.289	7	0	6	1	0	1	NaN	0	1	NaN
110	A0QSR3	A0QSR3	MSMEG_1572	NaN	NaN	NaN	NaN	NaN	NaN	34.7201	NaN	35.1632	34.7719	NaN	33.1723	NaN	33.938	33.2246	33.6031	33.9026	NaN	34.8851	33.5681			50.287	8	0	3	5	0	1	NaN	0	1	NaN
111	A0QSR5	A0QSR5	MSMEG_1574	32.5431	33.0309	33.022	32.9626	33.2651	32.2996	32.1597	32.5878	32.479	32.3964	32.8053	32.5894	32.5758	32.599	33.1453	32.4213	32.6011	32.9647	32.4546	32.6553	+		50.767	17	5	6	6	2.1499	0.0131143	-0.510103	1.11636	0.125053	-0.309428
114	A0QSW8	A0QSW8	MSMEG_1629	34.8386	34.7679	34.4968	34.7608	34.6989	34.7095	34.1833	34.8004	34.599	34.2887	34.6015	35.0423	35.1257	34.1969	35.0238	33.8889	34.3784	34.7126	34.5304	34.6093			39.782	17	5	6	6	0.775765	0.288072	-0.182191	0.167856	0.747233	-0.103286
115	A0QSX3	A0QSX3	MSMEG_1634	33.7478	35.0361	34.6074	32.7929	NaN	34.2384	34.7721	34.7347	34.6619	35.0746	34.8621	34.4051	34.7994	35.4589	35.1809	34.8155	NaN	34.046	34.724	34.9319			20.447	15	4	6	5	0.845674	0.0942948	0.677928	0.965629	0.0637235	0.885891
116	A0QSX4	A0QSX4	MSMEG_1635	35.8428	35.7436	35.8553	35.8607	36.0896	35.9931	35.9642	36.1941	35.947	36.0344	36.2039	36.2891	36.1704	36.2919	35.8216	35.7898	35.6321	35.8784	36.0561	35.9991			23.77	17	5	6	6	1.42537	0.182911	0.177716	0.389867	0.570223	0.120742
117	A0QSY1	A0QSY1	MSMEG_1642	35.4974	35.81	35.2993	35.5126	34.858	35.5556	35.5756	35.6112	35.0251	35.4678	35.2705	36.6069	36.6029	36.2265	36.9042	36.6613	36.9646	35.3955	35.4176	36.6611		+	95.528	17	5	6	6	0.0447354	0.974036	0.022167	4.12152	0	1.26563
118	A0QSZ1	A0QSZ1	MSMEG_1652	36.0944	36.1789	36.0304	35.8107	36.2235	36.2933	36.0073	36.3013	36.4162	35.7255	36.4514	36.2615	36.0146	36.3969	35.6962	36.2628	36.0748	36.0676	36.1992	36.1178			46.823	17	5	6	6	0.42153	0.507712	0.131568	0.1498	0.830009	0.0502057
119	A0QSZ3	A0QSZ3	MSMEG_1654	37.0996	37.1416	36.7499	37.0489	37.0382	37.2163	36.8836	37.3345	37.1489	37.3639	36.9358	37.0906	37.0678	37.0375	36.7688	36.8322	36.603	37.0156	37.1472	36.9			82.603	17	5	6	6	0.582187	0.437767	0.131536	0.503198	0.523362	-0.115654
125	A0QT17	A0QT17	MSMEG_1679	32.3278	32.9772	32.2352	33.0495	32.6887	32.5284	32.3068	32.5961	32.8141	32.4703	32.6582	32.1244	32.1465	32.188	32.1025	32.5239	32.1329	32.6557	32.5623	32.203		+	40.728	17	5	6	6	0.227771	0.691883	-0.0933603	1.63879	0.0372834	-0.452639
126	A0QT18	A0QT18	MSMEG_1680	33.8868	33.557	33.6732	33.741	33.8458	33.7359	33.4613	33.7799	33.9807	33.199	33.9204	33.9591	33.384	33.5236	34.1151	34.2208	34.3507	33.7408	33.6795	33.9256			23.544	17	5	6	6	0.166697	0.797644	-0.0612487	0.46683	0.441988	0.184783
127	A0QT19	A0QT19	MSMEG_1681	38.6495	38.6432	38.773	38.905	38.9973	38.3854	38.2608	38.4001	38.956	38.4908	38.6448	38.321	38.6692	38.5061	38.5383	38.0727	38.5609	38.7936	38.523	38.4447		+	16.217	17	5	6	6	1.19319	0.124763	-0.270627	1.83838	0.0472525	-0.348876
128	A0QT20	A0QT20	MSMEG_1682	33.7414	33.9451	33.6852	33.5444	33.6696	33.2463	32.8157	34.1506	32.4692	32.7058	32.8792	33.8352	33.7971	33.7738	33.9182	34.4047	34.4397	33.7171	33.0445	34.0281	+		46.213	17	5	6	6	1.42306	0.0283333	-0.672673	1.152	0.120595	0.311003
129	A0QT21	A0QT21	MSMEG_1683	35.2189	35.0521	34.9923	34.669	34.7726	34.4047	34.6187	34.6466	34.1462	33.8286	NaN	35.3889	35.0171	30.1135	35.3331	36.2275	35.8832	34.941	34.329	34.6605	+		51.015	16	5	5	6	1.99442	0.0112308	-0.612029	0.101755	0.79929	-0.280442
131	A0QT77	A0QT77	MSMEG_1743	NaN	NaN	NaN	NaN	NaN	NaN	NaN	NaN	NaN	NaN	NaN	32.9327	NaN	33.004	33.187	33.3103	NaN	NaN	NaN	33.1085			43.379	4	0	0	4	NaN	1	0	0	1	NaN
132	A0QTE1	A0QTE1	MSMEG_1807	39.1523	39.1936	39.1733	39.1393	39.205	38.9458	38.9391	39.225	38.6438	39.0107	38.8254	39.5872	39.5333	39.6977	39.7897	39.8914	39.8656	39.1727	38.9316	39.7275		+	63.137	17	5	6	6	1.64278	0.0983059	-0.241091	4.75978	0.00040678	0.554753
133	A0QTE3	A0QTE3	MSMEG_1809	36.1393	35.8304	35.9886	36.8139	35.9468	36.7299	36.6126	36.8271	36.5449	37.0141	36.582	35.8086	35.5964	36.0913	34.4862	35.6377	34.7305	36.1438	36.7184	35.3918	+	+	32.85	17	5	6	6	1.99688	0.0128633	0.574621	1.32514	0.0328715	-0.752031
134	A0QTE6	A0QTE6	MSMEG_1812	35.2067	35.8371	34.9435	33.7039	34.9265	35.7719	35.6262	36.4536	34.9081	36.0801	34.7417	36.4104	36.5379	36.9241	35.7421	35.3611	37.5176	34.9235	35.5969	36.4155		+	10.342	17	5	6	6	0.810916	0.102728	0.673372	1.94056	0.0042	1.49199
135	A0QTE7	A0QTE7	MSMEG_1813	36.982	37.501	37.3194	37.5867	37.471	37.7246	37.8103	36.6758	37.7665	37.4381	37.4775	38.4286	37.7706	38.3358	37.9957	37.5072	38.1332	37.372	37.4821	38.0285		+	58.427	17	5	6	6	0.207807	0.690971	0.110108	2.21687	0.00933333	0.656481
136	A0QTF6	A0QTF6	MSMEG_1823	32.6812	32.0331	32.0137	NaN	NaN	NaN	32.676	NaN	33.3045	32.8923	32.4018	32.7343	32.6907	32.2599	32.1237	31.9106	NaN	32.2427	32.8187	32.3439			24.321	12	3	4	5	0.981432	0.0759835	0.575987	0.14377	0.775971	0.101186
137	A0QTF7	A0QTF7	MSMEG_1824	NaN	34.1942	NaN	33.0947	32.8787	33.5004	33.3074	32.988	33.5217	33.4293	33.0899	33.8356	33.127	34.0277	33.1966	33.5574	NaN	33.3892	33.3061	33.5489			51.203	14	3	6	5	0.103228	0.848601	-0.0830701	0.162676	0.719851	0.159676
138	A0QTG6	A0QTG6	MSMEG_1834	34.3136	34.6562	34.259	35.0458	34.6918	34.8633	34.99	34.9922	35.1732	35.0146	35.1758	34.7897	34.88	35.0052	34.3945	34.2876	34.0582	34.5933	35.0349	34.5692	+		49.504	17	5	6	6	1.93326	0.0264431	0.441551	0.0397949	0.977375	-0.0241005
141	A0QTL5	A0QTL5	MSMEG_1887	35.6543	36.0229	35.5545	35.8331	35.235	35.7268	35.1906	34.9612	35.3599	34.8093	35.1661	35.6323	35.6502	35.4835	35.6653	35.2768	35.7068	35.6599	35.2023	35.5692	+		14.35	17	5	6	6	1.42346	0.0460194	-0.457615	0.27202	0.677172	-0.0907801
143	A0QTQ8	A0QTQ8	MSMEG_1930	34.8855	34.9876	34.8675	34.8551	35.0084	34.6509	35.0366	34.9778	35.2926	34.9093	35.089	34.7016	34.5374	34.8337	34.6743	34.7949	34.4441	34.9208	34.9927	34.6643			54.716	17	5	6	6	0.309088	0.683151	0.0718646	2.16738	0.0646789	-0.256501
144	A0QTQ9	A0QTQ9	MSMEG_1931	NaN	NaN	NaN	NaN	NaN	NaN	NaN	33.2192	33.8054	33.3296	33.4776	33.3526	34.1643	33.9857	33.9702	33.3573	34.0346	NaN	33.4579	33.8108			25.377	10	0	4	6	0	1	NaN	0	1	NaN
145	A0QTR2	A0QTR2	MSMEG_1934	38.0556	38.3338	38.0676	38.3	38.516	37.9598	37.8368	38.3345	37.4353	37.365	37.7812	37.4891	37.5867	37.4964	37.5672	37.5718	37.7924	38.2546	37.7854	37.5839	+	+	8.4474	17	5	6	6	1.55811	0.0358564	-0.469159	4.30341	0.000489796	-0.670662
146	A0QTR3	A0QTR3	MSMEG_1935	30.2659	32.1308	NaN	NaN	NaN	32.548	NaN	NaN	32.9136	32.3612	NaN	32.8562	32.0508	32.2847	32.4467	32.7562	29.5751	NaN	32.6076	31.995			24.41	11	2	3	6	0.831199	0.0661106	1.40922	0.33639	0.404988	0.796603
147	A0QTS3	A0QTS3	MSMEG_1945	34.4018	34.2488	34.146	34.1981	34.5519	34.6923	34.4949	34.8262	34.4555	34.3698	34.7533	34.5816	34.8168	34.9251	34.9051	34.8762	35.1849	34.3093	34.5987	34.8816		+	39.147	17	5	6	6	1.62535	0.0727167	0.289338	3.24133	0.00303158	0.572305
148	A0QTS5	A0QTS5	MSMEG_1947	NaN	NaN	37.2638	37.4294	37.9435	37.7094	37.5948	37.5146	38.548	39.0484	37.79	37.2729	37.5182	37.2211	37.124	37.2848	36.9941	37.5456	38.0342	37.2359			8.6538	15	3	6	6	0.593859	0.209633	0.488609	0.951795	0.157174	-0.30972
149	A0QTT5	A0QTT5	MSMEG_1957	33.4833	34.0649	33.725	34.1462	34.1567	33.8537	34.6977	34.3683	34.136	34.5784	34.5251	32.9668	32.5738	33.9576	NaN	32.2495	29.5522	33.9152	34.3599	32.26		+	49.397	16	5	6	5	1.3891	0.0501801	0.444652	1.23933	0.0212727	-1.65523
150	A0QU00	A0QU00	MSMEG_2026	36.5326	36.5179	36.472	36.74	36.7559	36.4985	36.3928	36.6945	36.4621	36.3589	36.4133	36.7624	36.8071	36.5411	36.4623	36.3518	36.6483	36.6037	36.47	36.5955			28.711	17	5	6	6	0.938528	0.337251	-0.133661	0.0295938	1	-0.00817286
151	A0QU07	A0QU07	MSMEG_2033	NaN	NaN	NaN	33.3905	33.8021	33.8864	NaN	33.9208	33.7967	NaN	NaN	33.257	32.899	33.2287	32.4717	32.7682	33.1464	NaN	33.8679	32.9619		+	33.454	11	2	3	6	0.722524	0.226063	0.271616	1.3595	0.0352174	-0.634465
152	A0QU12	A0QU12	MSMEG_2038	32.5605	32.3229	32.837	32.0028	32.0554	32.0674	31.4715	31.894	30.4019	31.1258	31.1321	32.6841	32.9322	32.3455	33.3155	33.1576	33.7052	32.3557	31.3488	33.0233	+	+	58.158	17	5	6	6	2.02184	0.00554167	-1.00694	1.52903	0.0256829	0.667629
153	A0QU18	A0QU18	MSMEG_2045	33.7352	33.887	33.9577	33.3126	34.2042	34.3301	34.2777	34.2156	34.2889	34.5009	33.8671	34.4534	34.0698	34.6817	34.5213	34.3202	34.4638	33.8193	34.2467	34.4184	+	+	49.542	17	5	6	6	1.55302	0.0421493	0.427384	2.29498	0.0095873	0.599013
154	A0QU52	A0QU52	MSMEG_2079	32.311	32.1487	32.2887	33.0609	32.3701	32.2465	31.7882	31.5794	NaN	NaN	31.2738	31.4246	30.6455	NaN	NaN	31.6547	32.1558	32.4359	31.722	31.4702	+	+	33.873	13	5	4	4	1.5727	0.02	-0.713892	1.65114	0.012563	-0.965727
155	A0QU53	A0QU53	MSMEG_2080	35.5172	35.7272	35.6865	35.7216	35.6521	35.5681	35.8745	35.5374	35.732	35.6567	35.6116	36.5131	36.0435	36.47	36.4386	36.368	34.8434	35.6609	35.6634	36.1128			43.507	17	5	6	6	0.012714	1	0.0024484	0.803476	0.148711	0.45182
156	A0QU54	A0QU54	MSMEG_2081	35.3085	36.0386	36.2664	35.211	35.4983	36.4254	36.2146	36.2317	36.4181	36.4829	36.3791	37.3588	37.5847	36.7983	37.4674	37.4602	36.3692	35.6646	36.3586	37.1731	+	+	47.078	17	5	6	6	2.22637	0.00662857	0.694084	3.28102	0.000148148	1.50855
157	A0QU56	A0QU56	MSMEG_2083	NaN	NaN	NaN	NaN	NaN	NaN	33.1145	33.3781	33.3438	33.1986	33.0159	32.9354	NaN	32.6945	NaN	NaN	NaN	NaN	33.2102	NaN			27.719	7	0	5	2	0	1	NaN	0	1	NaN
158	A0QU76	A0QU76	MSMEG_2107	35.5097	35.371	35.8161	35.6222	35.7128	35.4005	35.1402	35.1471	34.8533	34.7768	34.8102	35.903	35.9799	35.3964	35.6366	35.2181	35.5816	35.6064	35.0214	35.6193	+		51.457	17	5	6	6	2.78808	0.00524138	-0.585	0.0302423	0.999654	0.012912
159	A0QU87	A0QU87	MSMEG_2117	NaN	NaN	NaN	34.8066	34.7512	NaN	35.2801	35.2779	35.3445	35.3925	35.2483	NaN	NaN	NaN	34.9973	NaN	NaN	NaN	35.3087	NaN	+		15.8	8	2	5	1	4.05231	0.00164103	0.529749	0	1	0.218422
160	A0QUM5	A0QUM5	MSMEG_2261	NaN	32.7264	NaN	NaN	33.1992	33.0738	33.244	33.4324	32.8517	33.7725	33.2446	34.8566	34.9407	34.7226	35.0718	35.1942	34.0478	NaN	33.2698	34.8056		+	19.386	14	2	6	6	0.550794	0.28259	0.306993	2.90559	0.000484848	1.84279
172	A0QUZ6	A0QUZ6	MSMEG_2394	NaN	32.4191	32.8052	NaN	33.0421	33.7526	33.017	33.5062	33.2162	NaN	NaN	33.4835	33.6327	33.4266	33.5872	33.3564	33.5035	32.7555	33.373	33.4983	+	+	38.959	13	3	4	6	1.27918	0.0391269	0.617535	3.07336	0.00191781	0.742874
173	A0QUZ9	A0QUZ9	MSMEG_2397	NaN	35.8727	36.0008	36.8349	36.7877	36.8399	35.1864	36.4699	35.6625	36.2008	35.3965	35.657	36.0777	36.0536	35.7863	35.5147	35.9343	36.374	35.9593	35.8373		+	8.1183	16	4	6	6	0.50194	0.276608	-0.414682	1.31088	0.0484975	-0.536761
175	A0QV23	A0QV23	MSMEG_2421	33.4434	33.7725	34.0199	NaN	NaN	34.3505	33.9671	34.3285	34.3894	34.7016	NaN	NaN	NaN	33.4748	33.1507	NaN	NaN	33.7453	34.3474	NaN	+		15.154	10	3	5	2	1.64574	0.0227407	0.602186	0.748702	0.167924	-0.432524
177	A0QV28	A0QV28	MSMEG_2426	NaN	NaN	NaN	34.6857	34.5399	34.2697	33.9462	34.0078	33.83	34.2818	34.1343	33.9987	33.4881	33.4129	NaN	33.9626	NaN	NaN	34.0783	33.7156	+	+	12.116	12	2	6	4	2.05916	0.0126667	-0.534468	1.72402	0.0111212	-0.897214
179	A0QV38	A0QV38	MSMEG_2436	36.2081	36.1622	36.1251	36.3473	36.2601	36.2607	36.4276	36.2156	36.024	35.5926	36.2326	35.8288	35.7578	36.3564	35.6645	35.9459	36.1574	36.2206	36.1255	35.9518			8.1952	17	5	6	6	0.29916	0.63644	-0.09505	1.24571	0.128113	-0.268764
180	A0QVB1	A0QVB1	MSMEG_2511	NaN	NaN	NaN	NaN	NaN	NaN	NaN	NaN	35	35.7854	NaN	32.8375	NaN	NaN	NaN	NaN	NaN	NaN	NaN	NaN			31.285	3	0	2	1	0	1	NaN	0	1	NaN
185	A0QVR8	A0QVR8	MSMEG_2669	34.7813	33.9637	34.7289	35.0925	35.1847	34.5584	35.5871	34.7089	35.3092	35.5359	NaN	34.5286	34.2017	34.1697	33.7156	NaN	33.2498	34.7502	35.1399	33.9731		+	26.668	15	5	5	5	0.63019	0.21508	0.389659	1.44028	0.0257531	-0.777173
186	A0QVT5	A0QVT5	MSMEG_2688	37.0735	37.0818	36.9704	37.1207	37.3131	37.0879	36.8371	37.2373	37.0679	36.6029	36.9202	36.228	36.2309	36.0988	36.1849	36.0345	36.4145	37.1119	36.9589	36.1986		+	10.814	17	5	6	6	0.682318	0.365434	-0.153021	6.03281	0	-0.913303
187	A0QVT6	A0QVT6	MSMEG_2690	33.7263	33.1041	33.0681	33.2589	33.2151	33.1776	33.1534	33.153	32.7537	32.9492	32.089	33.8761	33.347	33.6825	33.111	33.8879	33.4202	33.2745	32.8793	33.5541			99.228	17	5	6	6	0.987389	0.107834	-0.39517	0.828439	0.208938	0.279635
188	A0QVU2	A0QVU2	MSMEG_2695	36.149	35.7897	35.841	35.6318	36.3568	35.719	35.368	35.1643	36.3239	34.2244	36.4186	35.89	34.9644	36.6529	36.7863	36.7659	37.1427	35.9537	35.5364	36.367			30.338	17	5	6	6	0.511147	0.270356	-0.417277	0.514646	0.296351	0.413384
189	A0QVY4	A0QVY4	MSMEG_2739	34.0007	33.7099	33.5915	34.0951	34.0234	34.3206	33.968	33.9183	34.1623	34.3293	34.4067	34.6807	34.4047	34.7459	35.2569	35.4345	35.153	33.8841	34.1842	34.946		+	86.19	17	5	6	6	1.36263	0.0907791	0.300047	3.32225	0.000454545	1.06183
190	A0QVZ0	A0QVZ0	MSMEG_2746	NaN	NaN	NaN	NaN	33.0108	32.3094	32.8852	32.4195	32.9433	33.6299	32.7075	32.3967	32.5818	32.0503	32.8823	32.4383	33.1281	NaN	32.8158	32.5796			38.286	13	1	6	6	0	1	-0.194976	0	1	-0.431199
191	A0QVZ3	A0QVZ3	MSMEG_2750	36.1362	36.8345	36.7488	36.336	36.5109	35.9225	35.7103	36.2374	33.8368	34.1438	34.2422	36.8633	36.8342	36.5933	36.69	36.4881	36.7655	36.5133	35.0155	36.7057	+		25.416	17	5	6	6	1.86789	0.00528571	-1.49778	0.736934	0.320079	0.192461
192	A0QVZ5	A0QVZ5	MSMEG_2752	33.5466	32.9176	32.7806	32.9867	32.7448	33.0895	33.0785	32.8942	33.3246	33.229	32.903	32.595	32.5247	32.6535	32.6118	32.5343	32.6892	32.9953	33.0865	32.6014		+	36.069	17	5	6	6	0.24938	0.681218	0.0912017	1.78432	0.0396632	-0.393845
193	A0QVZ7	A0QVZ7	MSMEG_2754	33.3244	34.8543	34.4085	34.8973	34.8416	34.1075	34.5165	35.5916	34.5957	34.6056	35.2532	34.7244	34.6674	34.9158	35.0288	33.9788	34.3407	34.4652	34.7783	34.6093			8.6898	17	5	6	6	0.385002	0.396472	0.313097	0.177253	0.70751	0.14407
195	A0QW03	A0QW03	MSMEG_2760	32.8706	32.6641	32.7349	32.8942	33.1153	33.1322	NaN	33.3118	33.6945	33.0623	NaN	32.9765	32.8942	33.066	32.8474	32.9052	33.7327	32.8558	33.3002	33.0703	+		28.13	15	5	4	6	1.64961	0.033466	0.444386	0.641602	0.330215	0.21454
196	A0QW04	A0QW04	MSMEG_2762	34.4697	34.5595	34.2901	34.4168	34.3027	35.3703	34.7242	35.4726	35.6371	35.3959	35.708	34.6805	34.6755	35.3167	34.2397	35.3198	35.6074	34.4078	35.3847	34.9733	+	+	29.227	17	5	6	6	3.66039	0.000285714	0.976928	1.37356	0.041625	0.565502
197	A0QW06	A0QW06	MSMEG_2763	36.4169	35.6569	35.8429	36.1644	36.8757	36.9182	36.7957	37.0246	37.3662	37.2419	37.1536	36.5775	36.623	36.6737	36.8429	36.7404	36.6543	36.1914	37.0834	36.6853	+	+	10.954	17	5	6	6	2.58529	0.00227451	0.891988	1.45798	0.0444145	0.493934
198	A0QW09	A0QW09	MSMEG_2766	36.0582	35.8604	35.6411	36.0093	36.0038	36.4892	36.284	35.9655	36.6437	35.8277	36.5034	36.1114	35.9052	35.6265	36.0063	35.6465	35.7171	35.9146	36.2856	35.8355			27.67	17	5	6	6	1.32066	0.0678828	0.371043	0.296344	0.684737	-0.0790534
199	A0QW14	A0QW14	MSMEG_2771	NaN	NaN	NaN	NaN	NaN	32.8799	NaN	33.1954	32.9139	32.3897	32.9901	32.8563	32.571	33.1417	32.9443	32.99	32.8855	NaN	32.8738	32.8982			23.945	11	0	5	6	0	1	NaN	0	1	NaN
200	A0QW71	A0QW71	MSMEG_2839	35.3331	35.3715	35.4621	35.5829	35.6576	35.4484	35.2543	35.3295	35.1466	34.0427	34.369	35.2699	35.6426	35.3445	35.1305	35.4171	35.5623	35.4814	34.9317	35.3945			85.418	17	5	6	6	1.15387	0.0564107	-0.549701	0.382312	0.633099	-0.0869409
201	A0QWH2	A0QWH2	MSMEG_2941	32.2325	32.7359	32.8058	NaN	33.3146	34.0374	33.8535	34.1757	34.0663	34.2719	34.0959	33.7298	33.744	33.6422	33.7405	33.3878	33.7958	32.7722	34.0835	33.6733	+	+	22.193	16	4	6	6	3.91804	0	1.31126	2.8268	0.0015	0.901152
204	A0QWQ0	A0QWQ0	MSMEG_3020	NaN	NaN	NaN	33.7026	34.0504	33.5277	33.8692	NaN	33.2642	NaN	33.7172	NaN	NaN	33.8834	29.5246	33.5922	34.4502	NaN	33.5946	32.8626			30.403	10	2	4	4	0.561847	0.28879	-0.281949	0.235345	0.531719	-1.01393
205	A0QWR2	A0QWR2	MSMEG_3032	NaN	NaN	NaN	NaN	NaN	NaN	NaN	35.6005	36.2349	35.7486	35.5134	35.6555	NaN	35.2614	35.5044	35.8701	36.0736	NaN	35.7743	35.673			20.46	9	0	4	5	0	1	NaN	0	1	NaN
207	A0QWS8	A0QWS8	MSMEG_3050	40.8382	40.7692	40.7105	40.8072	41.3591	41.1806	40.7962	41.2221	40.7251	41.0043	40.8973	41.239	41.3623	41.1355	41.2519	40.9499	41.0592	40.8969	40.9709	41.1663			11.635	17	5	6	6	0.215102	0.733952	0.0740754	1.21985	0.131536	0.26946
209	A0QWT7	A0QWT7	MSMEG_3059	35.0341	34.8264	35.0692	34.8589	35.0383	35.4062	34.5068	34.9292	33.5925	NaN	34.4398	35.0772	34.8152	34.5989	34.4327	34.3856	NaN	34.9654	34.5749	34.6619			30.968	15	5	5	5	0.62737	0.215732	-0.390446	1.2296	0.112186	-0.303457
214	A0QWY3	A0QWY3	MSMEG_3106	33.3108	33.3025	33.2457	33.3099	33.3494	33.9637	33.5698	33.6488	33.1744	33.7741	32.8742	32.9254	32.3005	NaN	32.1524	32.2713	32.1776	33.3037	33.5008	32.3654		+	35.542	16	5	6	5	0.510244	0.381094	0.197172	3.73949	0.000457143	-0.938241
219	A0QX21	A0QX21	MSMEG_3144	34.5667	34.6962	34.8734	34.6964	33.7743	34.8845	33.858	34.5255	35.1157	34.6848	34.9608	35.0986	34.9643	34.9671	34.8886	34.9828	35.5242	34.5214	34.6715	35.0709		+	20.759	17	5	6	6	0.230437	0.634217	0.150101	1.61479	0.0293099	0.549527
222	A0QX36	A0QX36	MSMEG_3159	35.0145	34.7036	34.1494	34.9321	34.7397	34.7087	34.5222	34.6763	33.6049	33.3206	33.5167	34.4174	34.2255	33.8451	34.2533	34.472	34.1879	34.7079	34.0583	34.2335		+	80.583	17	5	6	6	1.13511	0.0508357	-0.649607	1.68808	0.0326966	-0.474333
225	A0QX78	A0QX78	MSMEG_3202	36.0001	35.7631	35.3659	35.0735	34.8076	33.9065	NaN	NaN	NaN	NaN	NaN	NaN	34.3263	NaN	34.2719	NaN	NaN	35.402	NaN	NaN		+	46.38	8	5	1	2	0	1	-1.4955	1.53182	0.013913	-1.10291
231	A0QXB0	A0QXB0	MSMEG_3235	NaN	NaN	NaN	NaN	NaN	33.8253	33.4377	33.6915	34.2998	NaN	33.59	33.4867	NaN	32.997	33.2228	33.4698	NaN	NaN	33.7689	33.2941			30.706	9	0	5	4	0	1	NaN	0	1	NaN
232	A0QXB8	A0QXB8	MSMEG_3244	38.2045	38.0543	37.933	37.3616	37.3857	36.4811	35.9885	36.7981	34.6699	35.0666	35.3222	37.5822	37.9526	37.2692	37.8366	37.1709	37.7378	37.7878	35.7211	37.5916	+		48.645	17	5	6	6	3.16109	0	-2.06673	0.422	0.464143	-0.196261
233	A0QXB9	A0QXB9	MSMEG_3246	34.9603	35.0503	34.2097	33.9463	35.7772	36.0384	36.011	35.8982	35.3557	35.7377	36.2168	35.5283	33.6157	35.0466	34.9248	35.2284	35.4049	34.7887	35.8763	34.9581	+		23.173	17	5	6	6	2.07648	0.00525	1.08755	0.153343	0.729475	0.169379
235	A0QXC6	A0QXC6	MSMEG_3253	30.9174	NaN	NaN	31.7481	NaN	31.5435	NaN	31.4411	32.0874	31.6463	NaN	NaN	NaN	NaN	NaN	NaN	NaN	NaN	31.6796	NaN			31.953	6	2	4	0	0.449514	0.335941	0.346811	0	1	NaN
237	A0QXT1	A0QXT1	MSMEG_3415	NaN	NaN	NaN	35.2616	35.5841	35.3338	34.9913	35.3534	36.0029	35.6348	36.1636	NaN	35.1144	35.1966	34.9283	34.884	34.7783	NaN	35.58	34.9803		+	17.395	13	2	6	5	0.181032	0.690709	0.157133	1.45716	0.0480201	-0.442505
238	A0QXT8	A0QXT8	MSMEG_3422	31.969	32.0258	31.8105	32.2625	32.4413	32.3692	32.0508	32.3643	32.9028	32.4599	32.957	32.2098	31.7418	32.3549	31.8634	31.5495	31.7791	32.1018	32.5173	31.9164			37.219	17	5	6	6	1.27325	0.0629871	0.415513	0.5151	0.413897	-0.185403
239	A0QXU2	A0QXU2	MSMEG_3426	32.6678	32.4935	32.0326	32.0001	32.4009	32.444	32.541	32.2357	33.1329	33.0062	32.812	NaN	32.0942	NaN	32.3716	32.0909	NaN	32.319	32.6953	32.1856			29.89	14	5	6	3	1.06065	0.101271	0.376357	0.298514	0.611739	-0.133418
240	A0QXU6	A0QXU6	MSMEG_3430	NaN	NaN	NaN	NaN	33.5046	33.2197	33.4916	33.9255	33.7173	33.9073	34.0979	32.3061	33.2265	32.9349	32.4912	32.1911	NaN	NaN	33.7266	32.63			21.706	12	1	6	5	0	1	0.22198	0	1	-0.874615
241	A0QXV0	A0QXV0	MSMEG_3434	39.4402	39.8392	38.0775	37.7505	37.41	38.5936	38.5069	38.5299	38.1249	37.5623	37.5697	36.3581	36.4253	36.3116	35.5622	35.2941	36.0492	38.5035	38.1479	36.0001		+	20.355	17	5	6	6	0.317398	0.451713	-0.355575	3.24459	0	-2.50339
242	A0QXW7	A0QXW7	MSMEG_3451	NaN	NaN	NaN	NaN	NaN	32.8205	32.8732	32.3509	33.051	32.6924	32.9805	32.4637	32.3571	32.4582	32.5183	32.5134	32.7928	NaN	32.7948	32.5173			30.501	12	0	6	6	0	1	NaN	0	1	NaN
244	A0QY07	A0QY07	MSMEG_3491	35.9569	37.9854	35.6574	34.1347	34.6184	34.1075	31.3027	33.8529	NaN	NaN	NaN	NaN	32.0233	NaN	NaN	NaN	NaN	35.6705	33.0877	NaN	+		16.857	9	5	3	1	1.23714	0.0153197	-2.58286	0	1	-3.64721
245	A0QY09	A0QY09	MSMEG_3493	38.0346	38.722	34.1273	35.9384	NaN	NaN	NaN	NaN	NaN	NaN	NaN	NaN	NaN	NaN	NaN	NaN	NaN	36.7056	NaN	NaN			12.234	4	4	0	0	0	1	NaN	0	0.99928	NaN
246	A0QY10	A0QY10	MSMEG_3494	37.7199	38.3215	36.3834	36.1066	35.8546	36.2503	36.0306	36.08	35.5773	35.1097	35.219	35.1351	35.0516	34.6866	34.4195	34.3105	34.6242	36.8772	35.7111	34.7046	+	+	17.534	17	5	6	6	1.3938	0.0158411	-1.16607	2.95523	0.000142857	-2.17262
247	A0QY23	A0QY23	MSMEG_3507	37.8745	38.1575	37.5561	38.5812	38.4862	37.9559	37.861	37.7069	38.8755	37.9961	38.6899	37.5353	37.4851	37.7041	37.5181	37.3487	37.0676	38.1311	38.1809	37.4432		+	31.925	17	5	6	6	0.0648536	0.928578	0.0497524	2.15813	0.00941176	-0.687953
248	A0QY48	A0QY48	MSMEG_3532	32.976	33.8536	33.5575	33.0348	32.0198	34.2207	34.1754	34.3089	NaN	34.8176	34.0042	34.0537	34.2079	34.048	33.9	NaN	32.0641	33.0883	34.3054	33.6547	+		32.788	15	5	5	5	2.12936	0.00466667	1.21701	0.526144	0.255133	0.566393
249	A0QY55	A0QY55	MSMEG_3540	NaN	NaN	NaN	NaN	NaN	NaN	NaN	NaN	35.9584	36.2179	35.7315	35.9431	36.0719	36.0829	35.9483	35.7914	36.1356	NaN	35.9693	35.9956			8.0745	9	0	3	6	0	1	NaN	0	0.997215	NaN
250	A0QYD3	A0QYD3	MSMEG_3618	37.3011	38.1104	36.4114	35.7871	35.9644	35.8313	NaN	NaN	NaN	NaN	34.7856	35.4831	35.2123	NaN	NaN	NaN	NaN	36.7149	NaN	NaN			35.568	9	5	2	2	0.881043	0.0572089	-1.40644	0.915854	0.0578216	-1.36721
251	A0QYD4	A0QYD4	MSMEG_3619	36.3432	36.3739	36.3806	36.874	36.5974	36.0177	36.402	35.6702	34.0995	35.84	35.2212	36.8239	36.4991	36.9051	36.1418	36.5581	36.8401	36.5138	35.5418	36.628	+		23.464	17	5	6	6	1.53423	0.0138462	-0.972034	0.308935	0.621893	0.11422
252	A0QYD5	A0QYD5	MSMEG_3620	35.7312	36.0575	35.971	35.6614	36.1688	36.103	35.7074	35.4568	36.0622	35.9057	36.1496	36.3306	36.2819	36.1026	36.0368	35.9793	36.1475	35.918	35.8975	36.1465			33.972	17	5	6	6	0.0487109	0.975973	-0.0205213	1.21393	0.165892	0.228495
254	A0QYE3	A0QYE3	MSMEG_3628	34.1127	34.3974	34.6908	NaN	35.1031	34.8883	35.015	35.0968	34.6526	35.2705	34.8096	34.44	34.5884	34.3724	34.0778	34.0913	33.9207	34.576	34.9555	34.2484			13.945	16	4	6	6	1.01716	0.107285	0.37945	0.791524	0.192342	-0.327579
256	A0QYE8	A0QYE8	MSMEG_3634	NaN	32.7746	NaN	32.2081	32.5568	NaN	33.1806	33.3054	33.3679	33.7319	33.4312	33.4212	33.1651	33.4404	32.663	32.7305	NaN	32.5132	33.4034	33.0841	+		49.593	13	3	5	5	2.68668	0.0013913	0.890258	1.19495	0.0541435	0.570917
257	A0QYF1	A0QYF1	MSMEG_3636	33.71	33.5284	33.4546	33.6293	33.7788	34.6902	34.3977	33.7906	34.5854	33.6064	34.6208	33.6326	33.3478	33.542	33.4847	33.6421	NaN	33.6202	34.2818	33.5298	+		36.431	16	5	6	5	1.86134	0.0123556	0.661647	0.536543	0.573133	-0.0903816
259	A0QYF6	A0QYF6	MSMEG_3641	33.2737	33.351	33.2487	33.4648	33.7602	33.0346	33.0874	33.6488	34.2186	33.9286	34.036	33.7537	33.222	33.6833	33.3769	33.35	33.8662	33.4197	33.659	33.542			80.66	17	5	6	6	0.461764	0.376481	0.23935	0.37907	0.57356	0.122378
260	A0QYH7	A0QYH7	MSMEG_3662	32.0357	31.8934	31.6562	NaN	NaN	32.5412	NaN	32.3756	33.4614	32.353	33.0354	30.7721	30.8376	31.0786	30.6025	31.3388	31.4587	31.8618	32.7533	31.0147	+	+	21.922	14	3	5	6	1.61223	0.0122941	0.891543	2.26385	0.00442308	-0.8471
261	A0QYI2	A0QYI2	MSMEG_3667	NaN	NaN	NaN	NaN	NaN	NaN	NaN	NaN	NaN	NaN	NaN	33.2563	33.016	32.8806	33.1567	33.0524	33.5865	NaN	NaN	33.1581			56.504	6	0	0	6	NaN	1	0	0	0.995159	NaN
262	A0QYJ2	A0QYJ2	MSMEG_3677	32.8314	32.7782	32.5821	32.9527	32.6323	32.9784	32.5556	32.0892	32.8084	32.2606	32.7529	33.243	32.8505	32.9325	33.314	33.2311	34.0876	32.7553	32.5742	33.2764		+	51.782	17	5	6	6	0.518779	0.391989	-0.181156	1.4819	0.0384468	0.521093
263	A0QYL7	A0QYL7	MSMEG_3704	32.989	32.8856	33.0981	32.6573	32.7561	32.8947	32.8312	32.8031	32.9691	32.8096	33.033	33.6039	33.86	33.7673	34.3163	33.9998	34.5715	32.8772	32.8901	34.0198		+	31.403	17	5	6	6	0.0556041	0.983822	0.0128909	3.90846	0	1.1426
266	A0QYQ8	A0QYQ8	MSMEG_3748	35.2153	34.8031	35.3613	33.6132	34.7869	33.4549	34.2279	34.7304	33.9835	33.1235	34.543	35.6911	35.8465	35.6686	35.9678	35.8203	35.4874	34.7559	34.0105	35.747		+	42.294	17	5	6	6	1.03705	0.0559455	-0.745439	2.1371	0.00438095	0.991002
268	A0QYR3	A0QYR3	MSMEG_3754	35.1748	35.1922	35.1787	34.5978	34.8009	35.2035	35.2301	35.2488	35.757	35.4562	35.3756	35.4529	35.2564	35.4782	35.2054	35.5334	35.3886	34.9889	35.3785	35.3858	+	+	35.572	17	5	6	6	1.59832	0.046029	0.38965	1.94613	0.0328814	0.396944
270	A0QYS3	A0QYS3	MSMEG_3767	33.2847	33.1869	33.1416	33.1967	33.159	33.1443	32.9594	32.9287	33.1927	33.0695	32.9355	32.9692	32.8744	32.9933	33.1926	33.1771	33.4292	33.1938	33.0383	33.106			107.34	17	5	6	6	1.66455	0.198948	-0.155418	0.429436	0.613572	-0.0877869
271	A0QYS4	A0QYS4	MSMEG_3768	NaN	NaN	NaN	NaN	NaN	32.9391	32.8587	32.6245	32.8068	32.9166	32.8538	32.8518	32.8598	33.3482	32.9186	32.9912	33.6815	NaN	32.8332	33.1085			64.903	12	0	6	6	0	1	NaN	0	0.993111	NaN
275	A0QYV0	A0QYV0	MSMEG_3795	35.0106	35.3285	35.0883	35.4134	35.5424	35.4489	35.6228	35.6646	35.9764	35.4725	36.1076	35.1863	35.3181	35.3812	35.0445	34.6675	35.4985	35.2766	35.7155	35.1827	+		12.537	17	5	6	6	1.7558	0.0308541	0.438828	0.240366	0.693503	-0.0939757
276	A0QYW5	A0QYW5	MSMEG_3810	NaN	35.0513	35.2445	NaN	35.3102	34.9258	34.3044	35.1935	34.5185	NaN	34.4959	34.4586	34.928	34.5689	34.7491	NaN	NaN	35.202	34.6876	34.6761		+	24.631	12	3	5	4	1.21591	0.0546481	-0.514388	1.90048	0.0185306	-0.525852
277	A0QYW6	A0QYW6	MSMEG_3811	39.2131	39.5058	39.5959	39.5395	39.7215	39.0421	38.6405	39.295	38.1667	38.5014	38.8532	39.1619	39.0721	39.1368	39.1349	38.4212	38.5063	39.5152	38.7498	38.9055	+	+	15.207	17	5	6	6	2.43768	0.00523077	-0.76536	2.1888	0.0102462	-0.609625
279	A0QYX2	A0QYX2	MSMEG_3819	39.0982	40.181	37.8124	37.4542	36.8733	37.7545	37.423	37.5551	36.9383	34.8954	36.432	36.4611	36.1149	35.9456	34.9941	35.5223	35.8215	38.2838	36.833	35.8099	+	+	18.727	17	5	6	6	1.12197	0.0298901	-1.45079	2.64814	0.0004	-2.47392
281	A0QZ34	A0QZ34	MSMEG_3881	34.1422	34.732	35.0025	34.6775	35.3737	34.7984	35.4034	35.217	35.4289	35.9924	35.3195	34.7539	34.9212	34.8852	34.9947	34.6712	33.213	34.7856	35.3599	34.5732	+		39.656	17	5	6	6	1.30967	0.04182	0.574345	0.247646	0.607681	-0.212407
282	A0QZ55	A0QZ55	MSMEG_3903	42.8566	43.9105	41.0832	40.9287	40.7396	40.8213	40.4742	40.7824	39.2907	39.1908	39.2061	39.3713	39.6543	39.2231	38.997	38.6979	38.9067	41.9037	39.9609	39.1417	+	+	16.418	17	5	6	6	1.7373	0.00521739	-1.94281	2.94518	0.00016	-2.76198
283	A0QZ83	A0QZ83	MSMEG_3932	36.7281	36.5744	37.1201	37.0384	37.4962	37.8675	37.441	37.7416	37.8442	37.7483	37.7126	38.1389	38.1052	38.3777	37.7841	37.8042	37.559	36.9915	37.7259	37.9615	+	+	15.927	17	5	6	6	2.87274	0.00232	0.734423	3.07423	0.000459016	0.970072
284	A0QZ93	A0QZ93	MSMEG_3942	NaN	NaN	NaN	29.3801	NaN	NaN	31.6086	31.4759	30.7058	31.6796	31.1324	32.0336	NaN	32.0075	32.0714	NaN	NaN	NaN	31.3205	32.0375			54.196	9	1	5	3	0	0.999302	1.94039	0	0.991072	2.65741
285	A0QZ96	A0QZ96	MSMEG_3945	36.8214	36.6639	36.8007	37.1198	37.1932	37.0601	37.3671	37.347	37.0659	37.0412	37.3721	37.3255	36.95	37.3975	37.3614	37.3083	37.6806	36.9198	37.2089	37.3372		+	29.04	17	5	6	6	1.42492	0.0893226	0.289065	1.82099	0.0334725	0.417421
286	A0QZA2	A0QZA2	MSMEG_3952	NaN	NaN	NaN	NaN	NaN	32.9999	33.2677	32.6779	33.4107	32.8887	33.3033	NaN	31.0763	33.4425	32.9295	32.8024	NaN	NaN	33.0914	32.5627			35.227	10	0	6	4	0	0.997254	NaN	0	0.989041	NaN
288	A0QZR4	A0QZR4	MSMEG_4120	37.6029	36.8789	37.2125	37.5253	NaN	37.7382	36.8709	37.4051	37.1642	37.3154	36.9478	36.6978	36.4045	37.3246	36.6562	36.7609	37.2204	37.3049	37.2403	36.8441			43.168	16	4	6	6	0.116551	0.848085	-0.0646423	1.13755	0.0775467	-0.460843
290	A0R005	A0R005	MSMEG_4216	37.9283	37.5743	37.4321	38.1204	37.424	36.7704	NaN	36.8622	36.3329	37.0451	37.0566	38.1827	37.7902	38.4079	38.1319	37.829	NaN	37.6958	36.8134	38.0683	+		17.34	15	5	5	5	2.74751	0.00145455	-0.882375	1.12866	0.0993846	0.372514
293	A0R029	A0R029	MSMEG_4240	NaN	33.9683	33.7428	34.1647	34.15	33.6675	33.3265	33.5815	33.1041	32.9711	32.9053	33.4469	33.5105	33.6025	33.5403	33.2962	33.2967	34.0065	33.2593	33.4488	+	+	38.775	16	4	6	6	2.49003	0.00496	-0.747119	3.23063	0.00294949	-0.557615
294	A0R040	A0R040	MSMEG_4251	34.9649	34.8945	35.022	35.3795	35.5388	35	35.5938	34.9094	35.6873	35.8837	36.0342	35.1001	35.0712	35.325	33.7819	34.3198	34.6396	35.16	35.518	34.7063			16.211	17	5	6	6	0.777266	0.172122	0.35808	0.834663	0.137434	-0.453675
295	A0R042	A0R042	MSMEG_4254	NaN	NaN	33.8286	33.8695	NaN	33.909	33.3884	NaN	33.3016	32.8125	33.2136	33.2231	32.9281	32.8385	32.6978	33.2467	33.199	NaN	33.325	33.0222		+	64.486	13	2	5	6	0.867037	0.105603	-0.523995	2.5081	0.00306383	-0.826839
296	A0R049	A0R049	MSMEG_4260	39.383	39.2003	39.5733	39.1894	39.206	38.8423	38.4752	38.5542	38.4557	38.3758	38.528	40.3023	40.0809	39.8022	40.2953	40.0482	40.5916	39.3104	38.5385	40.1867	+	+	22.181	17	5	6	6	4.55542	0.000333333	-0.771879	3.83563	0.000421053	0.876331
297	A0R050	A0R050	MSMEG_4261	34.306	33.5867	33.5396	33.3038	NaN	35.7109	35.162	33.8975	35.7906	34.4742	35.1704	35.8511	35.9106	35.7257	36.0579	35.6202	NaN	33.684	35.0343	35.8331	+	+	27.846	15	4	6	5	1.95826	0.00524675	1.35023	4.75809	0	2.14908
298	A0R051	A0R051	MSMEG_4262	35.2002	34.8029	34.9536	35.4752	34.2703	34.9951	35.228	34.4995	35.6286	35.0485	35.323	37.0987	36.4174	36.5411	36.8825	36.4038	37.6642	34.9404	35.1204	36.8346		+	44.817	17	5	6	6	0.309389	0.53266	0.179998	3.99828	0	1.89415
299	A0R052	A0R052	MSMEG_4263	NaN	NaN	NaN	31.8084	31.5875	32.955	33.0335	33.759	33.4711	34.6691	33.6089	33.9184	34.2	34.6403	35.2854	35.0865	33.195	NaN	33.5828	34.3876	+	+	60.21	14	2	6	6	2.17462	0.0016	1.88483	2.43841	0.000461538	2.68967
300	A0R059	A0R059	MSMEG_4270	33.0921	33.3905	33.2389	33.4259	33.6334	34.077	34.2524	33.3239	34.9616	33.8666	34.4427	34.8836	32.459	35.298	32.0818	32.7416	31.7972	33.3562	34.154	33.2102	+		34.854	17	5	6	6	1.85424	0.0101176	0.797849	0.0783075	0.855248	-0.145981
301	A0R061	A0R061	MSMEG_4272	38.2796	38.4793	38.0026	38.3743	38.3776	38.5738	38.6372	38.8476	38.94	38.5102	38.2747	37.5786	37.6757	37.7936	37.3872	37.4121	36.9439	38.3027	38.6306	37.4652		+	12.395	17	5	6	6	1.4757	0.0674768	0.327925	3.39557	0.000466667	-0.837469
302	A0R062	A0R062	MSMEG_4273	38.4784	38.2544	38.2157	37.9422	38.0552	37.6594	37.2436	37.6341	36.334	35.4244	36.1006	38.4811	38.4929	38.3146	38.9877	38.6644	39.3236	38.1892	36.7327	38.7107	+	+	25.653	17	5	6	6	2.13944	0.00207143	-1.45648	1.65258	0.0303256	0.521565
305	A0R090;A0R1W4	A0R090	MSMEG_4301	33.8091	34.5269	34.4725	34.7302	34.7512	33.6331	34.4996	33.4066	34.5363	32.8858	33.0865	33.4663	33.6461	33.4962	33.4409	33.0657	33.1105	34.458	33.6746	33.3709	+	+	63.421	17	5	6	6	1.27249	0.0316596	-0.783341	3.60401	0.0004	-1.08705
306	A0R095	A0R095	MSMEG_4306	35.2208	36.203	36.156	36.0569	35.2726	35.3967	34.3162	35.2673	34.7244	34.9646	35.5345	35.3172	35.5617	35.3318	35.1123	35.4408	34.4846	35.7819	35.0339	35.2081	+		27.142	17	5	6	6	1.54691	0.0200255	-0.747951	1.24035	0.0513366	-0.57383
307	A0R0A1	A0R0A1	MSMEG_4313	35.3846	35.0124	34.8066	35.8952	35.5184	34.5361	33.9671	34.9641	31.4309	NaN	30.8649	35.0793	35.3441	34.785	35.7038	33.6982	NaN	35.3234	33.1526	34.9221	+		14.925	15	5	5	5	1.44899	0.00929915	-2.17081	0.474848	0.326915	-0.401369
308	A0R0B4	A0R0B4	MSMEG_4327	37.3527	38.1751	37.9201	37.8813	38.111	37.7642	37.6539	38.0821	37.8828	37.8966	36.8689	37.8742	38.0848	37.9283	38.1889	38.018	37.6555	37.888	37.6914	37.9583			43.786	17	5	6	6	0.375824	0.466845	-0.196625	0.179227	0.772174	0.0702282
309	A0R0B5	A0R0B5	MSMEG_4328	34.2165	34.9539	35.0545	34.7273	35.5261	35.2939	35.4346	35.5551	35.3317	35.5328	35.2915	35.7457	35.5994	35.7233	35.6725	35.6674	35.5244	34.8957	35.4066	35.6554	+	+	43.734	17	5	6	6	1.5053	0.0337409	0.510905	2.41727	0.0045098	0.759761
310	A0R0B6	A0R0B6	MSMEG_4329	34.7909	34.7252	34.1786	34.7828	34.4365	34.7647	34.7256	35.151	34.5678	35.4018	34.9232	34.7216	34.7991	35.1309	35.105	35.2321	33.7548	34.5828	34.9223	34.7906			50.246	17	5	6	6	1.06716	0.112	0.339562	0.337665	0.515669	0.207806
311	A0R0C7	A0R0C7	MSMEG_4340	NaN	NaN	NaN	32.9791	33.6298	NaN	NaN	33.4992	NaN	32.7386	33.0959	33.0334	32.9746	32.9772	33.1565	33.0671	NaN	NaN	33.1112	33.0418			38.404	10	2	3	5	0.193548	0.655246	-0.193213	0.684739	0.271151	-0.262674
312	A0R0I3	A0R0I3	MSMEG_4396	34.6183	34.2524	33.9156	34.4934	34.5888	34.3924	34.4184	34.4548	33.9609	34.1937	30.6701	34.1417	34.0619	34.423	34.0763	34.1195	34.4561	34.3737	33.6817	34.2131			27.449	17	5	6	6	0.473094	0.254836	-0.691997	0.535881	0.433141	-0.160616
313	A0R0I6	A0R0I6	MSMEG_4399	NaN	NaN	NaN	NaN	34.3229	34.1937	34.417	NaN	34.5391	35.0714	34.8779	NaN	NaN	NaN	NaN	NaN	NaN	NaN	34.6198	NaN			13.114	6	1	5	0	0	0.993184	0.296928	0	0.987018	NaN
314	A0R0I8	A0R0I8	MSMEG_4401	35.6023	35.8575	35.7031	36.2471	36.2056	35.9658	36.0875	36.3453	36.1007	35.9077	35.919	35.7986	35.7758	36.0727	35.7279	35.5457	35.6972	35.9231	36.0543	35.7696			25.117	17	5	6	6	0.430985	0.503401	0.131202	0.51479	0.457648	-0.153504
315	A0R0N6	A0R0N6	MSMEG_4450	33.107	33.0431	32.8679	32.8195	32.5305	32.492	32.7379	32.6243	32.5205	32.1534	32.5282	33.3491	33.144	32.9444	33.3199	33.3111	33.6938	32.8736	32.5094	33.2937	+	+	33.893	17	5	6	6	1.72942	0.0447059	-0.36421	1.76008	0.0357405	0.420126
317	A0R0S6	A0R0S6	MSMEG_4492	31.7951	NaN	32.8	NaN	32.1122	32.5151	32.6794	NaN	NaN	33.8562	NaN	33.4144	33.4297	33.3225	33.2658	NaN	32.1918	32.2358	33.0169	33.1249		+	56.087	11	3	3	5	0.688931	0.129244	0.781151	1.23351	0.0332889	0.889094
318	A0R0S8	A0R0S8	MSMEG_4494	NaN	NaN	NaN	35.8829	35.8069	35.6317	35.0403	33.604	35.7009	36.2962	35.794	NaN	35.5659	35.2142	35.4421	NaN	NaN	NaN	35.3445	35.4074			10.05	11	2	6	3	0.298409	0.450166	-0.500411	1.31294	0.0573774	-0.437552
319	A0R0T1	A0R0T1	MSMEG_4497	32.8948	32.8389	32.7457	33.2588	32.8944	33.6794	33.6708	33.2792	34.1749	33.404	33.5368	33.0805	32.7045	33.0707	32.6954	33.0127	33.6463	32.9265	33.6242	33.035	+		37.52	17	5	6	6	2.72175	0.00463768	0.69768	0.258529	0.664979	0.108514
320	A0R0U9	A0R0U9	MSMEG_4515	30.6961	30.4581	35.854	30.1619	29.6207	NaN	32.4528	29.116	29.8604	30.725	30.8571	29.4	29.3853	29.2274	29.5792	NaN	31.2945	31.3582	30.6022	29.7773			125.34	15	5	5	5	0.245913	0.503249	-0.755921	0.648698	0.127598	-1.58089
321	A0R0W1	A0R0W1	MSMEG_4527	34.6114	34.7462	34.5443	34.8795	34.7749	34.6338	34.5169	34.6215	34.8944	34.4034	34.5835	34.1923	34.0526	34.0722	33.5643	34.0334	33.8764	34.7113	34.6089	33.9652		+	63.421	17	5	6	6	0.535004	0.510653	-0.102362	3.9943	0.0005	-0.746043
323	A0R0W7	A0R0W7	MSMEG_4533	NaN	32.5823	NaN	34.0872	NaN	34.3882	34.1213	34.0809	34.1972	34.0502	33.8314	34.2173	32.4011	34.1593	33.5659	33.785	33.3957	NaN	34.1115	33.5874			36.683	14	2	6	6	1.06075	0.0510755	0.776768	0.159421	0.70002	0.252645
324	A0R0Y6	A0R0Y6	MSMEG_4553	33.4936	34.1881	33.9694	32.8009	34.3661	34.5057	34.8518	34.8195	34.8198	35.0092	35.0989	34.5734	34.2909	34.5721	34.5329	34.4016	34.5516	33.7636	34.8508	34.4871	+	+	17.574	17	5	6	6	2.52194	0.00148837	1.08717	1.67578	0.0169931	0.723475
326	A0R0Z3	A0R0Z3	MSMEG_4560	33.9582	34.2945	33.7173	33.7831	33.8264	33.5342	33.854	33.4849	33.8395	33.2115	33.5687	33.9935	33.6635	33.9023	34.3933	34.4111	34.4189	33.9159	33.5821	34.1304			36.085	17	5	6	6	1.3559	0.0774486	-0.333782	0.610919	0.34356	0.214529
327	A0R110	A0R110	MSMEG_4579	NaN	NaN	NaN	34.2105	32.446	NaN	34.0378	34.162	34.3523	34.2026	34.2887	34.1374	31.7721	33.9965	34.2674	NaN	34.4402	NaN	34.2087	33.7227			24.377	12	2	5	5	0.908969	0.0659831	0.880425	0.158264	0.686337	0.394474
330	A0R156	A0R156	MSMEG_4631	36.9974	37.3544	37.4784	37.6532	37.8324	37.7187	37.7027	37.8299	38.0774	37.5439	37.8672	37.3901	37.563	37.785	37.5913	37.5283	37.7613	37.4631	37.79	37.6032			19.914	17	5	6	6	1.22473	0.0941905	0.326835	0.446432	0.507517	0.140027
331	A0R157	A0R157	MSMEG_4632	32.1511	31.8138	32.2935	NaN	NaN	32.6719	32.7148	32.4375	32.4376	32.8315	32.5825	33.0725	32.8639	32.9093	33.0615	32.9973	33.4126	32.0861	32.6126	33.0528	+	+	43.633	15	3	6	6	2.2717	0.0102258	0.526519	3.47179	0.00047619	0.966721
333	A0R171	A0R171	MSMEG_4646	34.9579	35.6154	35.5648	35.3425	35.0595	35.1124	35.4052	35.8574	35.7025	35.5796	35.5501	35.822	36.0877	36.2394	35.9705	35.8703	36.4824	35.308	35.5345	36.0787		+	69.05	17	5	6	6	0.687516	0.273037	0.226497	2.95965	0.00220513	0.770707
336	A0R1A7	A0R1A7	MSMEG_4684	36.3757	36.6036	36.5731	36.2401	36.9305	37.6603	37.1642	37.306	37.0805	37.9521	37.5885	37.153	37.1181	37.6974	37.1051	37.0726	36.6233	36.5446	37.4586	37.1283	+	+	16.962	17	5	6	6	3.11672	0.0012	0.914009	1.91097	0.0171064	0.583647
337	A0R1A9	A0R1A9	MSMEG_4685	NaN	NaN	NaN	32.8488	32.5492	32.7837	32.9781	33.3596	33.2356	33.1783	33.1018	32.5983	32.7983	32.5184	32.3165	31.5863	32.1881	NaN	33.1062	32.3343			34.216	14	2	6	6	1.29434	0.0610783	0.407166	0.518075	0.310983	-0.364723
338	A0R1C3	A0R1C3	MSMEG_4700	36.9247	36.8776	36.6999	36.9012	36.8555	36.4325	36.2323	36.4244	36.3097	36.6386	36.2418	36.9614	36.8006	37.0116	36.4688	36.8066	37.2902	36.8518	36.3799	36.8899	+		62.258	17	5	6	6	3.72404	0.00473239	-0.471896	0.111743	0.877118	0.0381116
339	A0R1D1	A0R1D1	MSMEG_4709	34.5808	35.0331	35.0985	35.9655	35.145	35.6658	35.7049	34.6602	36.0756	35.2615	35.4423	34.9549	33.2687	35.5289	35.0027	34.0309	34.7732	35.1646	35.4684	34.5932			25.57	17	5	6	6	0.477561	0.3316	0.303814	0.689382	0.165885	-0.571377
340	A0R1E4	A0R1E4	MSMEG_4722	35.4779	35.6391	35.2206	35.1461	35.6207	35.8221	35.5771	35.2228	35.3493	35.6036	35.5791	35.3335	35.3913	35.502	35.0321	35.3277	34.9633	35.4209	35.5257	35.2583			27.916	17	5	6	6	0.348452	0.593764	0.10478	0.599427	0.405669	-0.162606
341	A0R1E5	A0R1E5	MSMEG_4723	NaN	NaN	NaN	NaN	NaN	NaN	NaN	32.821	31.9641	NaN	31.9516	33.4709	NaN	32.5007	32.353	32.749	NaN	NaN	32.2456	32.7684			55.341	7	0	3	4	0	0.991161	NaN	0	0.985004	NaN
342	A0R1F0	A0R1F0	MSMEG_4729	38.5946	39.1406	38.9771	39.2521	39.2298	38.0394	37.6087	38.1126	37.2028	37.6555	37.3917	38.3164	38.7761	38.4155	38.0875	37.7159	36.497	39.0388	37.6685	37.9681	+	+	49.951	17	5	6	6	4.22636	0	-1.37038	1.70621	0.0101875	-1.07078
343	A0R1G3	A0R1G3	MSMEG_4742	35.5135	35.7992	35.6677	35.6306	36.0513	36.3789	36.177	35.901	35.8631	36.1625	36.0351	35.9847	35.9733	36.3886	35.8981	36.0796	35.605	35.7325	36.0863	35.9882	+		27.177	17	5	6	6	1.78418	0.044335	0.353818	0.98109	0.18634	0.255767
344	A0R1H2	A0R1H2	MSMEG_4752	37.6041	36.6807	37.4419	36.8117	37.4555	36.1413	36.3012	36.9877	37.1396	36.7973	37.1949	37.6853	37.645	37.8571	38.0952	38.0568	37.9714	37.1988	36.7604	37.8851		+	8.2275	17	5	6	6	0.89003	0.11726	-0.438416	2.24774	0.00880702	0.686351
345	A0R1H3	A0R1H3	MSMEG_4753	36.356	36.6654	37.0196	36.8182	36.9499	37.3326	37.1753	37.4745	37.6114	38.2121	37.6672	37.4132	37.7517	37.4593	37.4606	37.4684	37.5187	36.7618	37.5789	37.512	+	+	17.025	17	5	6	6	2.64527	0.00203509	0.81705	3.82535	0.000444444	0.750178
346	A0R1H7	A0R1H7	MSMEG_4757	36.3092	36.4616	36.4174	36.2787	36.2964	35.7802	35.5509	36.0371	35.989	35.6424	35.8835	36.8118	36.8476	36.6321	37.0252	36.9162	36.7555	36.3527	35.8139	36.8314	+	+	329.53	17	5	6	6	3.58758	0.00210909	-0.53883	4.16046	0.00259091	0.478711
347	A0R1R5	A0R1R5	MSMEG_4847	32.1237	NaN	NaN	NaN	NaN	NaN	33.7062	33.8642	33.2185	33.4816	33.625	34.5168	NaN	34.3858	34.3426	34.2227	34.1979	NaN	33.5791	34.3332			24.153	11	1	5	5	0	0.989146	1.45543	0	0.982998	2.2095
348	A0R1X3	A0R1X3	MSMEG_4906	37.0702	37.1147	36.9365	37.3693	37.8518	37.4004	37.5603	37.7331	37.9873	38.0314	38.0437	37.5946	37.464	37.5248	37.6238	37.4133	37.0264	37.2685	37.7927	37.4412	+		9.8249	17	5	6	6	1.64707	0.0277029	0.52419	0.453057	0.466682	0.172675
349	A0R1Y5	A0R1Y5	MSMEG_4917	35.2722	34.8338	35.8098	35.5754	35.3832	35.4867	35.5648	35.6339	36.1199	35.8875	35.3101	34.6021	35.17	34.7231	34.2986	35	35.131	35.3749	35.6671	34.8208		+	31.122	17	5	6	6	0.761559	0.205548	0.292268	1.54285	0.0322727	-0.554082
351	A0R1Z1	A0R1Z1	MSMEG_4924	35.7346	36.2973	36.0025	35.5687	36.0868	35.1177	34.6844	35.0935	32.7074	33.457	33.4135	34.7384	34.7767	34.5357	34.5909	34.4769	35.1181	35.938	34.0789	34.7061	+	+	57.897	17	5	6	6	2.455	0.001	-1.85907	4.5913	0	-1.23184
352	A0R1Z7	A0R1Z7	MSMEG_4934	35.6529	35.5529	35.5957	35.7516	35.8495	36.3677	NaN	36.769	36.2296	36.0104	36.3692	35.5032	35.7083	35.4562	35.6943	35.1383	35.3582	35.6805	36.3492	35.4764	+		20.835	16	5	5	6	2.9544	0.00210169	0.668642	1.03429	0.221864	-0.204112
353	A0R207	A0R207	MSMEG_4943	NaN	NaN	NaN	NaN	NaN	34.5014	34.498	34.2145	34.6127	34.5095	34.2635	35.2521	35.3367	35.2493	35.822	35.8788	NaN	NaN	34.4333	35.5078			15.527	11	0	6	5	0	0.98714	NaN	0	0.981	NaN
356	A0R221	A0R221	MSMEG_4957	36.4146	36.7069	36.4294	36.8464	36.7283	36.5873	35.1248	35.0983	36.1485	35.7571	36.2493	36.5147	36.6861	35.095	36.6778	36.4301	36.8622	36.6251	35.8276	36.3777	+		45.586	17	5	6	6	1.66113	0.0135887	-0.797554	0.363067	0.475988	-0.247443
357	A0R228	A0R228	MSMEG_4965	36.2918	36.1613	36.2552	35.8404	35.7146	35.5158	35.4008	35.2597	35.1588	34.7824	35.0379	36.2564	36.5312	36.0112	35.9506	35.3924	35.8306	36.0526	35.1926	35.9954	+		14.666	17	5	6	6	3.38249	0.000333333	-0.860071	0.105158	0.854874	-0.0572442
358	A0R237	A0R237	MSMEG_4974	33.3668	NaN	33.7272	33.2765	34.0632	34.427	34.3571	34.6666	NaN	NaN	34.4393	33.9819	33.5761	NaN	NaN	NaN	NaN	33.6084	34.4725	NaN	+		16.696	10	4	4	2	2.38384	0.00470588	0.864049	0.224017	0.650565	0.170581
359	A0R239	A0R239	MSMEG_4976	36.0248	36.3552	36.368	36.3386	36.6132	36.3781	36.2402	36.5462	36.3051	36.2306	36.2052	36.0869	36.454	36.4277	36.4219	36.0881	36.8654	36.34	36.3176	36.3907			20.699	17	5	6	6	0.0800998	0.949209	-0.022415	0.124167	0.85366	0.0506797
360	A0R248	A0R248	MSMEG_4985	36.1864	36.8346	36.7744	36.8503	36.7315	36.7243	36.8904	37.1482	37.1145	36.849	36.817	36.1099	35.9269	35.988	35.6658	35.5733	35.2061	36.6754	36.9239	35.745		+	18.03	17	5	6	6	0.997541	0.174923	0.248459	3.11475	0.000451613	-0.930424
361	A0R298	A0R298	MSMEG_5037	33.3398	33.4722	33.2611	33.56	33.6317	33.7907	33.7982	33.9765	34.011	34.0694	34.0207	33.8301	33.741	33.6721	33.5131	33.3102	33.843	33.453	33.9445	33.6516	+		47.316	17	5	6	6	3.68739	0.00461538	0.491479	0.962543	0.246944	0.198622
364	A0R2B7	A0R2B7	MSMEG_5055	34.4949	34.9872	35.0667	35.0428	35.1834	35.1304	34.9521	35.1734	34.8031	35.1135	34.6754	34.9609	34.9283	34.8137	34.6137	34.4145	35.1494	34.955	34.9747	34.8134			39.117	17	5	6	6	0.0495414	0.974667	0.0196505	0.397296	0.530118	-0.141569
365	A0R2C0	A0R2C0	MSMEG_5058	34.9649	34.7442	35.1332	34.6329	34.6485	34.3728	34.4165	34.4292	33.8254	33.3752	33.4931	35.0546	35.0543	34.9576	35.2798	35.1471	35.6663	34.8247	33.9854	35.1933	+		43.656	17	5	6	6	2.21524	0.00516129	-0.839388	1.49902	0.0603349	0.368541
366	A0R2D0	A0R2D0	MSMEG_5068	34.5618	34.6499	34.927	34.608	34.7345	32.4925	32.4828	34.9546	34.2933	34.5247	NaN	34.6992	34.7765	33.5253	34.8435	34.8607	33.957	34.6963	33.7496	34.4437			39.759	16	5	5	6	0.951431	0.0570088	-0.946703	0.445475	0.406154	-0.252598
367	A0R2D2	A0R2D2	MSMEG_5070	34.7817	34.755	34.3122	34.716	33.8426	34.775	35	34.6137	35.0393	34.8068	35.1479	34.2877	34.7657	35.0202	34.9182	34.9792	34.8969	34.4815	34.8971	34.8113			51.631	17	5	6	6	1.27708	0.0626207	0.41564	0.851586	0.174053	0.329835
368	A0R2E3	A0R2E3	MSMEG_5081	39.5766	40.3258	40.4591	40.6957	41.5461	41.2138	41.3338	41.3833	41.2319	41.5842	41.4383	41.0007	41.2205	41.1547	41.1105	41.044	41.1907	40.5206	41.3642	41.1202	+		5.6485	17	5	6	6	1.7383	0.0108346	0.843588	1.16787	0.0555619	0.59954
369	A0R2E8	A0R2E8	MSMEG_5086	32.308	32.2424	32.0263	31.7214	32.6654	32.5413	32.8792	32.7619	33.0578	33.4868	33.0646	33.0703	33.2963	32.554	33.3852	33.4227	33.1416	32.1927	32.9653	33.145	+	+	63.834	17	5	6	6	2.38329	0.0053012	0.772539	2.95946	0.000656716	0.952303
370	A0R2E9	A0R2E9	MSMEG_5087	NaN	NaN	NaN	NaN	NaN	NaN	NaN	35.0172	NaN	35.7696	NaN	35.1149	NaN	NaN	34.5982	NaN	NaN	NaN	NaN	NaN			20.729	4	0	2	2	0	0.985142	NaN	0	0.97901	NaN
371	A0R2H4	A0R2H4	MSMEG_5114	34.1681	34.0481	33.2304	33.93	34.0855	33.5095	32.9335	34.3876	34.3011	34.1967	34.2922	34.0287	33.9412	33.0799	32.6665	32.7407	33.7656	33.8924	33.9368	33.3704			49.772	17	5	6	6	0.0516397	0.947195	0.0443553	0.87217	0.115067	-0.521954
372	A0R2I0	A0R2I0	MSMEG_5121	33.7341	33.2133	33.5074	33.285	33.5976	33.6201	33.5542	33.4688	33.4321	33.5592	33.7641	33.8495	34.3024	34.0905	33.7338	NaN	34.2266	33.4675	33.5664	34.0406		+	39.371	16	5	6	5	0.444916	0.559229	0.0989534	2.36497	0.00970968	0.573091
373	A0R2I1	A0R2I1	MSMEG_5122	39.7105	39.4407	39.4003	40.1427	40.0554	40.0432	40.0002	39.9944	40.8812	39.9603	40.4978	39.0824	38.761	39.4039	38.7932	39.2302	39.5616	39.7499	40.2295	39.1387		+	11.641	17	5	6	6	1.24878	0.0559819	0.479601	1.85589	0.0170423	-0.611199
375	A0R2J4	A0R2J4	MSMEG_5136	37.3422	38.0902	38.8476	38.6768	39.4184	39.1304	39.1305	39.2306	39.4254	39.3306	39.4976	39.5534	39.5071	39.7299	39.6993	39.2087	39.3972	38.475	39.2909	39.5159	+	+	16.674	17	5	6	6	1.46877	0.0211321	0.81583	1.92626	0.00709091	1.04088
377	A0R2P1	A0R2P1	MSMEG_5183	35.2793	34.8712	34.9882	35.0965	35.1171	35.2347	34.9963	35.0252	35.4455	35	35.1235	34.7681	34.7584	35.0854	34.7816	34.9033	35.1663	35.0705	35.1375	34.9105			26.301	17	5	6	6	0.282247	0.70399	0.0670717	0.833465	0.336221	-0.159964
378	A0R2Q4	A0R2Q4	MSMEG_5196	42.4225	43.593	41.6136	41.3213	40.7235	41.1118	41.2179	41.1088	40.7734	39.9793	40.1841	39.6464	38.2362	38.2105	38.1274	38.503	38.7371	41.9348	40.7292	38.5767	+	+	25.674	17	5	6	6	1.38116	0.0157368	-1.20556	3.95024	0	-3.35804
379	A0R2Q6	A0R2Q6	MSMEG_5198	34.4215	33.6403	33.4128	33.8246	34.2982	33.986	34.2044	34.9397	33.9233	34.5341	33.048	32.4378	32.1319	33.4296	33.2774	31.7431	32.3157	33.9195	34.1059	32.5559		+	27.923	17	5	6	6	0.226166	0.621429	0.186407	2.46985	0.00123944	-1.36355
380	A0R2Q7	A0R2Q7	MSMEG_5199	35.3589	35.2826	35.2568	35.4272	33.8445	35.5911	35.2547	35.4228	35.5407	35.2794	35.3853	35.001	33.7032	35.2672	35.1679	34.993	34.6675	35.034	35.4123	34.7999			39.839	17	5	6	6	0.689038	0.195192	0.378321	0.261809	0.577193	-0.23406
382	A0R2T1	A0R2T1	MSMEG_5223	35.1316	34.3846	34.7869	34.5103	34.9916	34.6769	34.4739	35.0078	34.1903	34.4029	34.0913	35.3681	35.1967	34.7789	35.6056	35.4708	35.5892	34.761	34.4738	35.3349		+	41.007	17	5	6	6	0.746677	0.212667	-0.287158	1.84509	0.0185676	0.573864
383	A0R2T3	A0R2T3	MSMEG_5225	35.4074	35.9724	36.2675	36.0693	36.6219	36.4122	36.8084	36.8964	36.9851	37.6891	36.9984	36.3185	36.824	36.5693	36.6207	36.6318	35.6348	36.0677	36.9649	36.4332	+		21.891	17	5	6	6	2.14341	0.00531915	0.897213	0.705639	0.208949	0.365466
386	A0R2V1	A0R2V1	MSMEG_5243	35.2347	35.2317	36.3479	36.7237	37.1599	36.9686	36.9827	37.0808	37.2757	36.9022	37.7016	36.9732	36.9692	37.293	37.2847	37.0118	36.4538	36.1396	37.1519	36.9976	+	+	16.162	17	5	6	6	1.59477	0.0117557	1.01233	1.29995	0.031422	0.858005
387	A0R2V2	A0R2V2	MSMEG_5244	33.6378	33.3059	33.5374	NaN	34.0375	34.3205	34.1731	34.3764	34.3409	34.7231	34.3976	34.2846	34.7639	34.597	34.425	34.597	34.7761	33.6297	34.3886	34.5739	+	+	22.925	16	4	6	6	2.96898	0.00142222	0.758925	3.52699	0.000465116	0.94428
388	A0R2V3	A0R2V3	MSMEG_5245	34.9894	35.0661	35.3926	35.2176	35.1924	34.3815	34.7068	35.1646	34.3403	35.1231	34.8651	35.0561	34.1042	34.7554	34.5385	35.4318	35.207	35.1716	34.7636	34.8488			30.069	17	5	6	6	1.38136	0.0559099	-0.408067	0.723557	0.218676	-0.322797
389	A0R2V4	A0R2V4	MSMEG_5246	36.5196	36.4623	36.7272	37.1794	37.2694	37.0235	37.0586	37.4166	34.1453	37.1099	34.483	37.0412	37.0651	37.3972	37.3023	35.4941	37.2928	36.8316	36.2062	36.9321			36.22	17	5	6	6	0.415987	0.30458	-0.625403	0.105171	0.830128	0.100542
390	A0R2V6	A0R2V6	MSMEG_5248	35.5071	35.82	36.0252	36.7393	37.5222	36.4745	36.9963	36.6251	37.1484	36.5089	36.2572	36.8775	37.016	37.1589	36.9478	36.8737	37.1976	36.3228	36.6684	37.0119		+	31.022	17	5	6	6	0.440388	0.341913	0.345651	1.16634	0.049202	0.68915
391	A0R2W6	A0R2W6	MSMEG_5258	33.9374	35.408	35.6052	34.88	35.8348	35.8437	35.9806	NaN	36.3336	36.7295	36.3724	35.8165	36.2042	35.6186	NaN	NaN	NaN	35.1331	36.252	35.8798	+		13.252	13	5	5	3	1.7706	0.00751852	1.11889	0.791669	0.111915	0.746694
392	A0R2X3	A0R2X3	MSMEG_5265	NaN	NaN	NaN	NaN	NaN	NaN	34.2723	34.3244	34.495	NaN	34.0974	34.6289	34.7321	34.6694	34.3147	33.9429	NaN	NaN	34.2973	34.4576			40.457	9	0	4	5	0	0.981169	NaN	0	0.975055	NaN
393	A0R2X8	A0R2X8	MSMEG_5270	32.705	32.5855	32.7994	32.9804	34.9217	33.7955	32.9896	34.7426	33.737	33.3227	33.5529	34.0238	35.2339	34.7803	35.0081	34.7645	32.655	33.1984	33.69	34.4109		+	48.781	17	5	6	6	0.483336	0.272795	0.491663	1.17375	0.0317701	1.21255
394	A0R2Y1	A0R2Y1	MSMEG_5273	37.8482	37.7159	37.4956	37.8479	38.2798	37.9083	37.6645	38.1718	37.9094	38.4093	38.449	37.8943	37.4485	37.6122	37.1081	37.4028	36.9104	37.8375	38.0854	37.3961			42.591	17	5	6	6	0.686372	0.258198	0.247917	1.29297	0.0628889	-0.441435
395	A0R2Y4	A0R2Y4	MSMEG_5276	NaN	NaN	NaN	NaN	32.5358	32.7588	32.9439	32.9524	32.912	32.7115	32.9213	30.4763	NaN	32.9163	NaN	32.0625	NaN	NaN	32.8666	31.8184			36.915	10	1	6	3	0	0.979195	0.330853	0	0.973089	-0.717411
396	A0R2Z3	A0R2Z3	MSMEG_5285	35.9189	35.7814	35.4861	35.9527	35.9444	35.9589	35.8292	36.2433	36.3493	35.8292	36.267	35.8133	35.8512	35.6131	35.4767	35.5113	35.7174	35.8167	36.0795	35.6638			30.07	17	5	6	6	1.10519	0.142014	0.262797	0.73526	0.378803	-0.152882
397	A0R335	A0R335	MSMEG_5327	39.4516	39.2557	39.4326	39.1314	NaN	37.305	36.6079	37.9838	NaN	35.1348	35.1305	38.8101	39.5522	39.081	NaN	NaN	39.5236	39.3178	36.4324	39.2417	+		12.118	13	4	5	4	2.50805	0.0002	-2.88542	0.148544	0.794202	-0.0760746
398	A0R336	A0R336	MSMEG_5328	36.2162	35.674	35.4438	36.3791	35.6769	37.162	37.0252	37.0939	37.2939	37.4673	37.5043	36.4679	36.4486	36.6785	36.765	35.2059	35.9512	35.878	37.2578	36.2529	+		11.037	17	5	6	6	4.42997	0	1.37981	0.590682	0.260403	0.374886
399	A0R368	A0R368	MSMEG_5362	35.2291	NaN	NaN	33.9374	34.0204	35.7162	34.4859	34.697	35.3879	34.6947	35.2686	36.1413	35.7761	34.7874	35.6539	35.6321	36.5084	34.3956	35.0417	35.7499		+	26.614	15	3	6	6	0.827615	0.101174	0.64607	1.74312	0.00761062	1.35424
400	A0R3A6	A0R3A6	MSMEG_5404	31.7674	32.37	32.3831	31.7199	32.5154	32.3078	32.3872	32.5151	33.0512	33.407	32.6514	32.683	32.5483	32.8272	32.9156	32.8008	32.7931	32.1512	32.72	32.7613	+	+	67.535	17	5	6	6	1.3414	0.0396162	0.568766	2.34142	0.00932203	0.610155
401	A0R3B5	A0R3B5	MSMEG_5412	39.8234	39.7165	39.0692	38.492	37.5606	37.8367	37.1727	38.2751	36.4664	37.4271	36.787	38.3849	38.2545	38.2708	38.8817	38.4901	38.477	38.9323	37.3275	38.4598	+		33.36	17	5	6	6	2.05013	0.00281967	-1.60482	0.58764	0.233936	-0.472499
406	A0R3F3	A0R3F3	MSMEG_5452	35.378	35.3174	35.2379	35.3572	35.1134	35.3297	35.1044	35.0871	35.0345	34.8803	35.0079	35.204	35.3374	35.1788	34.6219	35.1409	35.0043	35.2808	35.074	35.0812			23.691	17	5	6	6	1.53505	0.134372	-0.206815	0.877996	0.266708	-0.19955
407	A0R3H0	A0R3H0	MSMEG_5470	NaN	32.1426	31.9453	NaN	32.3755	32.412	32.0387	32.065	32.8237	32.0368	32.6575	32.4533	32.1557	32.5171	32.5918	32.9643	32.9574	32.1545	32.339	32.6066			43.711	15	3	6	6	0.362823	0.490905	0.184498	1.21089	0.067964	0.452145
408	A0R3I6	A0R3I6	MSMEG_5486	33.2401	33.6907	32.7335	33.2497	33.0697	33.6193	33.9315	32.9943	34.3148	34.553	34.057	32.3053	33.5597	33.4841	33.5819	33.2777	32.5138	33.1967	33.9116	33.1204	+		44.524	17	5	6	6	1.4727	0.0252364	0.714897	0.097541	0.853831	-0.0763205
409	A0R3K1	A0R3K1	MSMEG_5501	40.3688	40.0607	39.8113	39.6971	39.5983	39.0387	39.0346	39.0963	38.578	38.4975	38.7002	39.5727	39.5823	39.1799	39.6311	38.714	39.6938	39.9072	38.8242	39.3956	+	+	80.544	17	5	6	6	3.83514	0.000444444	-1.08302	1.40547	0.0460825	-0.511613
414	A0R3Y1	A0R3Y1	MSMEG_5635	35.923	36.22	36.1317	36.3306	36.578	36.2248	36.3259	36.5647	36.4933	36.4773	36.7987	35.6777	36.0663	35.8273	35.8028	35.342	35.0989	36.2367	36.4808	35.6358		+	6.8675	17	5	6	6	1.00383	0.175585	0.244136	1.97052	0.0144173	-0.600812
415	A0R3Y5	A0R3Y5	MSMEG_5639	37.0631	37.0892	36.7263	37.1181	37.4249	37.0521	37.2643	36.1995	37.2751	36.9539	37.116	36.9988	36.9881	36.9763	37.0295	36.5931	36.9383	37.0843	36.9768	36.9207			26.055	17	5	6	6	0.210964	0.691833	-0.10752	0.656762	0.384113	-0.163643
417	A0R409	A0R409	MSMEG_5664	36.9263	36.5402	36.5322	34.7718	36.7531	37.1108	37.0654	37.5553	37.7109	37.4791	37.3305	36.5187	36.5713	36.8372	36.7202	36.6472	36.9134	36.3047	37.3753	36.7013	+		12.901	17	5	6	6	1.74762	0.00785714	1.07061	0.52608	0.294435	0.396588
419	A0R425	A0R425	MSMEG_5680	35.6502	35.6385	34.9355	35.6497	36.1342	35.7087	36.1371	36.4135	36.4185	36.3699	36.4407	35.9553	36.3489	35.6276	35.6692	35.3944	35.9987	35.6016	36.2481	35.8324	+		16.264	17	5	6	6	1.82032	0.013831	0.646465	0.464906	0.404807	0.230743
421	A0R441	A0R441	MSMEG_5696	37.8667	37.5845	37.7085	37.6935	37.7394	37.4733	37.6864	37.2976	37.2935	37.1706	37.3236	37.1274	37.3481	37.0143	37.1912	36.9268	37.0096	37.7185	37.3742	37.1029	+	+	16.633	17	5	6	6	2.35493	0.0273483	-0.344326	4.51978	0.000470588	-0.615596
422	A0R462	A0R462	MSMEG_5717	36.2044	35.8783	34.815	36.4559	35.7502	36.1247	35.9489	36.1872	36.6073	33.113	36.2701	35.6806	NaN	33.5745	33.6288	33.4114	33.1043	35.8208	35.7085	33.8799		+	15.873	16	5	6	5	0.0636965	0.903191	-0.112226	2.16052	0.00194595	-1.94086
423	A0R465	A0R465	MSMEG_5720	34.4643	34.4213	34.3515	34.2939	34.8381	34.6942	34.6359	34.4058	34.7221	34.8106	34.6116	34.4409	34.2324	34.8727	34.0096	34.341	34.3369	34.4738	34.6467	34.3723			76.543	17	5	6	6	0.859861	0.280435	0.172895	0.276349	0.665197	-0.101565
424	A0R466	A0R466	MSMEG_5721	32.54	32.0798	31.6236	32.6786	32.8586	33.857	33.9878	33.6933	33.2676	33.4522	33.032	33.6209	32.8307	33.8063	33.5772	34.0078	34.1586	32.3561	33.5483	33.6669	+	+	42.022	17	5	6	6	2.87344	0.00032	1.1922	2.82217	0.000421053	1.31079
425	A0R470	A0R470	MSMEG_5725	33.0279	33.2527	NaN	31.7873	32.1602	32.1184	32.3422	32.2402	32.7989	32.7579	32.7806	32.3077	32.5094	32.2136	31.9716	32.2752	NaN	32.557	32.5064	32.2555			41.914	15	4	6	5	0.0569865	0.9413	-0.0506268	0.421104	0.402758	-0.301513
426	A0R478	A0R478	MSMEG_5733	36.3801	36.7658	37.0156	36.9669	37.6905	37.3002	37.5267	37.7146	37.8051	38.4109	37.8736	38.2469	38.4992	38.3407	38.259	37.988	38.0579	36.9638	37.7718	38.232	+	+	29.819	17	5	6	6	1.92967	0.00831858	0.808051	3.71098	0	1.26816
427	A0R479	A0R479	MSMEG_5734	34.5288	34.5211	34.4017	35.4094	35.4522	35.5819	35.4019	35.8923	35.7409	35.5899	35.6562	35.1386	34.3586	35.1605	34.9529	33.6703	34.1221	34.8626	35.6439	34.5672	+		38.585	17	5	6	6	2.17145	0.00616	0.781209	0.379925	0.434157	-0.295475
428	A0R481	A0R481	MSMEG_5736	34.7823	34.8439	35.1245	35.3474	35.3589	35.0305	35.0651	35.3862	35.2565	34.9184	35.3596	35.1957	35.0847	35.2248	35.194	34.73	35.3085	35.0914	35.1694	35.1229			16.158	17	5	6	6	0.22901	0.713918	0.0780001	0.0803702	0.921208	0.0315339
429	A0R4A7	A0R4A7	MSMEG_5766	37.6922	38.4128	33.817	35.4156	35.3459	35.1243	35.0671	35.219	NaN	NaN	NaN	NaN	30.949	NaN	NaN	31.4243	31.681	36.1367	35.1368	31.3514		+	11.868	11	5	3	3	0.390656	0.304712	-0.999902	2.25929	0.000436364	-4.78525
430	A0R4B1	A0R4B1	MSMEG_5770	37.1514	37.2441	36.7374	NaN	NaN	37.1474	37.2928	37.0185	36.683	37.1155	37.1238	36.5231	36.4764	36.7506	36.2296	36.8989	36.9431	37.0443	37.0635	36.6369			14.909	15	3	6	6	0.041992	0.982432	0.0192019	1.1333	0.0876522	-0.407391
431	A0R4B2	A0R4B2	MSMEG_5771	39.7994	39.898	39.2455	39.8904	38.7509	39.0557	39.1862	38.8299	38.9713	38.9122	39.6752	38.1013	38.6677	38.9908	38.5068	38.0918	37.3112	39.5168	39.1051	38.2783		+	13.275	17	5	6	6	0.889334	0.12458	-0.411723	2.3137	0.00230588	-1.23857
436	A0R4H3	A0R4H3	MSMEG_5834	NaN	NaN	NaN	NaN	NaN	NaN	NaN	NaN	33.7684	33.347	NaN	NaN	NaN	33.2613	33.362	NaN	NaN	NaN	NaN	NaN			26.472	4	0	2	2	0	0.977229	NaN	0	0.971131	NaN
437	A0R4H6	A0R4H6	MSMEG_5837	34.7644	35.0717	34.7407	35.6108	35.6551	35.8189	35.8895	35.8722	36.2422	36.2511	36.1933	35.8157	35.9297	35.9396	35.8433	35.6819	36.0169	35.1685	36.0445	35.8712	+	+	17.203	17	5	6	6	2.73096	0.0013617	0.876005	2.34815	0.00659259	0.702635
439	A0R4K9	A0R4K9	MSMEG_5871	36.3102	35.8119	35.7718	36.7002	36.5341	36.5729	37.3097	36.919	37.7569	37.3449	36.9996	35.7943	35.2749	35.8702	34.5734	35.7207	34.8415	36.2256	37.1505	35.3459	+	+	15.619	17	5	6	6	2.29854	0.00464865	0.924887	1.7927	0.0108092	-0.879769
440	A0R4M8	A0R4M8	MSMEG_5890	38.5153	38.3672	38.2488	38.2402	38.6846	38.6626	38.5043	38.5198	39.042	38.4407	38.8448	37.7086	37.7658	37.4626	37.7143	37.5205	38.0388	38.4112	38.669	37.7018		+	5.7284	17	5	6	6	1.10436	0.145522	0.257796	3.65751	0.000444444	-0.709454
441	A0R4P1	A0R4P1	MSMEG_5903	34.753	34.5387	34.5442	34.7235	34.9278	34.6257	34.8083	34.5111	34.804	34.5129	34.7434	34.6135	34.458	34.9102	34.7176	34.7755	35.1656	34.6974	34.6676	34.7734			32.508	17	5	6	6	0.126028	0.899106	-0.0298818	0.244594	0.717174	0.0759576
442	A0R4Z5	A0R4Z5	MSMEG_6008	30.2037	32.1298	31.1499	32.9879	NaN	NaN	NaN	NaN	32.5452	NaN	32.6349	NaN	31.9337	NaN	NaN	31.6334	32.015	31.6178	NaN	31.8607			40.665	9	4	2	3	0.464878	0.243511	0.972239	0.12527	0.758937	0.242886
444	A0R562	A0R562	MSMEG_6078	40.5182	40.9791	40.531	40.3792	39.7953	39.5291	39.3881	40.0609	38.4716	38.731	38.7814	39.4614	39.8271	39.4608	39.6124	39.5337	39.3643	40.4406	39.1603	39.5433	+	+	19.108	17	5	6	6	2.50131	0.00172973	-1.28023	3.01566	0.000811594	-0.897281
445	A0R569	A0R569	MSMEG_6086	NaN	NaN	33.6195	36.7059	36.563	36.4575	NaN	36.1843	35.8804	35.7984	36.0059	36.2511	NaN	35.551	35.3417	35.5074	35.8717	35.6294	36.0653	35.7046			11.437	13	3	5	5	0.234436	0.54376	0.43584	0.0338645	0.967982	0.0751472
447	A0R582	A0R582	MSMEG_6099	NaN	32.612	32.8871	32.6167	32.465	NaN	31.4695	32.2318	NaN	NaN	NaN	33.8368	33.6582	32.9213	34.173	33.7131	33.9722	32.6452	NaN	33.7125	+	+	55.679	12	4	2	6	1.38267	0.0252771	-0.794515	2.77698	0.000764706	1.06725
450	A0R5B0	A0R5B0	MSMEG_6127	38.1785	38.5788	38.4808	38.6227	39.0089	38.4842	38.7671	38.9339	38.7922	38.7953	38.8584	38.8893	39.0014	38.8161	39.0008	38.5452	38.7125	38.574	38.7718	38.8276			12.029	17	5	6	6	0.725344	0.286126	0.197896	0.944875	0.194267	0.2536
451	A0R5F5	A0R5F5	MSMEG_6173	NaN	NaN	NaN	NaN	NaN	NaN	NaN	32.8224	33.096	32.8014	NaN	33.0498	32.8347	33.003	33.5436	33.2539	33.6016	NaN	32.9066	33.2144			31.497	9	0	3	6	0	0.975271	NaN	0	0.969181	NaN
452	A0R5G4	A0R5G4	MSMEG_6182	34.9694	33.7108	34.3711	34.7296	34.5919	34.107	34.5516	34.6774	34.4319	34.5626	34.2885	35.1353	34.222	35.243	35.7441	35.6455	35.7786	34.4746	34.4365	35.2948		+	18.573	17	5	6	6	0.0637975	0.939333	-0.0380811	1.46562	0.0216306	0.82018
453	A0R5G6	A0R5G6	MSMEG_6183	34.328	34.748	34.3874	NaN	34.5669	34.0216	34.5645	34.3917	34.3787	34.659	34.2323	35.6921	35.61	35.3404	36.1314	35.6938	35.9491	34.5076	34.3746	35.7361		+	40.928	16	4	6	6	0.4361	0.499839	-0.132928	4.25015	0	1.22856
454	A0R5H1	A0R5H1	MSMEG_6189	37.5706	37.7947	37.398	37.9473	37.6505	37.378	37.0353	37.5609	35.8688	36.5692	36.3841	37.8014	37.8521	37.746	37.6924	37.6033	37.4915	37.6722	36.7994	37.6978	+		24.775	17	5	6	6	1.74772	0.010144	-0.872832	0.0908926	0.922506	0.0255676
455	A0R5H5	A0R5H5	MSMEG_6193	34.3422	33.7866	33.9906	34.4912	33.9807	33.9543	35.253	35.0253	35.7088	35.4974	35.3551	35.3977	35.1521	35.4843	35.3421	35.4607	35.6447	34.1183	35.1323	35.4136	+	+	36.835	17	5	6	6	2.06205	0.00527473	1.01406	5.21344	0	1.29534
456	A0R5J5	A0R5J5	MSMEG_6214	34.1325	34.0912	33.938	32.8894	NaN	34.3676	33.9145	34.5193	34.4577	35.0419	34.502	34.4438	NaN	34.3165	35.1557	NaN	36.0065	33.7628	34.4672	34.9806	+	+	16.772	14	4	6	4	1.34837	0.0305792	0.704396	1.3316	0.0206316	1.21784
457	A0R5L6	A0R5L6	MSMEG_6235	NaN	33.0228	NaN	32.8558	33.1664	NaN	33.2	33.8842	34.76	35.1931	34.4009	33.6716	32.9301	33.8125	33.7596	33.6843	NaN	33.015	34.2876	33.5716	+	+	24.5	13	3	5	5	1.46454	0.0122985	1.27263	1.30885	0.047066	0.556618
458	A0R5M2	A0R5M2	MSMEG_6241	33.0881	33.7471	33.652	NaN	33.384	34.4185	34.2496	34.7878	34.0574	34.7045	33.8533	34.3346	33.8802	33.9394	35.1081	35.3325	33.2468	33.4678	34.3452	34.3069	+	+	38.199	16	4	6	6	2.39859	0.00477612	0.877365	1.09036	0.0489608	0.839105
459	A0R5M3	A0R5M3	MSMEG_6242	38.1297	37.9785	38.1857	37.5071	37.9812	38.9089	38.728	39.1457	38.4484	38.6922	38.401	38.699	38.5709	38.7158	38.8144	39.1675	38.8551	37.9564	38.7207	38.8038	+	+	46.291	17	5	6	6	2.88654	0.00228571	0.764238	3.68053	0.000510638	0.84734
461	A0R5N8	A0R5N8	MSMEG_6257	34.8762	35.3857	35.1757	34.9598	33.9287	35.5042	35.1049	35.7311	35.6168	35.7788	35.2912	36.1934	35.9142	35.7816	34.9347	36.1253	35.3146	34.8652	35.5045	35.7106	+	+	44.458	17	5	6	6	1.4744	0.0275682	0.639326	1.5903	0.017035	0.845446
463	A0R5R1	A0R5R1	MSMEG_6280	37.903	37.8312	38.0565	38.2028	38.0015	33.9392	37.7563	NaN	NaN	38.1228	NaN	NaN	38.1502	38.0253	38.284	37.6489	NaN	37.999	36.6061	38.0271			10.336	12	5	3	4	0.687611	0.108197	-1.39288	0.0720282	0.931456	0.0280664
465	A0R5R3	A0R5R3	MSMEG_6282	36.4635	36.9667	36.913	37.15	37.4608	36.9454	36.8228	36.5402	36.7171	36.3204	36.5339	36.6217	37.473	37.0685	36.8571	36.7586	34.9985	36.9908	36.6466	36.6296			15.267	17	5	6	6	1.06187	0.11167	-0.344151	0.39438	0.403096	-0.361218
466	A0R5R5	A0R5R5	MSMEG_6284	34.0984	34.8206	34.7099	34.9064	34.9708	34.278	34.3806	34.7089	34.4261	34.9403	34.3314	35.7217	35.3376	35.7068	35.9744	35.6538	35.0732	34.7012	34.5109	35.5779		+	48.639	17	5	6	6	0.485766	0.398577	-0.190323	2.72138	0.0022	0.876686
468	A0R5R8	A0R5R8	MSMEG_6288	37.0054	36.7298	36.7032	36.8455	36.0078	36.2273	37.01	37.2121	36.8076	36.014	37.5163	36.9203	37.0434	37.372	37.1757	37.1662	37.6774	36.6584	36.7979	37.2258		+	31.235	17	5	6	6	0.182786	0.693044	0.139522	1.75028	0.0216258	0.567456
469	A0R5R9	A0R5R9	MSMEG_6289	35.3435	35.8385	34.2799	34.2667	34.3886	33.8326	NaN	34.0146	NaN	33.4364	NaN	33.3463	33.5994	33.1726	33.3647	NaN	33.6276	34.8235	33.7612	33.4221	+	+	34.437	13	5	3	5	1.25241	0.0265263	-1.06224	2.51569	0.0008	-1.40133
470	A0R5S3	A0R5S3	MSMEG_6293	39.8079	39.7592	39.5912	39.9886	40.0563	39.9273	40.114	39.7527	39.8077	39.53	40.0631	39.2424	39.2295	39.402	39.5352	39.2071	39.5217	39.8407	39.8658	39.3563		+	21.478	17	5	6	6	0.0743313	0.948255	0.0251328	3.00513	0.00706306	-0.484353
471	A0R5V9	A0R5V9	MSMEG_6329	35.7672	35.5023	36.2882	35.5366	36.5466	36.4067	36.5596	36.4915	36.8352	37.45	36.6111	35.5626	36.3963	35.816	35.671	34.7536	34.6503	35.9282	36.7257	35.475	+		18.765	17	5	6	6	1.90746	0.00873043	0.797507	0.632497	0.215127	-0.45319
472	A0R5W6	A0R5W6	MSMEG_6337	NaN	33.6955	33.0988	33.4731	34.3328	34.3707	34.2613	34.5064	34.2376	35.2768	34.4423	34.3168	34.1993	34.2541	33.6403	33.8586	33.342	33.6501	34.5159	33.9352	+		36.564	16	4	6	6	1.79806	0.00976271	0.865777	0.459404	0.381646	0.285116
473	A0R5X9	A0R5X9	MSMEG_6352	35.4971	35.917	35.3486	35.7906	36.3053	35.8437	35.7538	35.824	35.8061	35.7409	35.7062	36.0379	35.7002	35.3498	36.0368	34.9137	36.1066	35.7717	35.7791	35.6908			17.45	17	5	6	6	0.0166252	1	0.00740967	0.11623	0.827286	-0.0808751
474	A0R616	A0R616	MSMEG_6391	36.758	36.7053	36.5794	36.3788	36.2105	36.1142	36.5128	36.4705	36.2956	36.5565	35.8553	37.3509	37.0932	37.2911	37.3327	37.4703	36.7179	36.5264	36.3008	37.2094		+	56.169	17	5	6	6	0.751627	0.254286	-0.225573	2.80336	0.00297959	0.68295
475	A0R617	A0R617	MSMEG_6392	35.6977	35.7273	35.5486	35.4096	35.7335	35.9558	36.2012	36.2429	36.3859	36.658	36.0776	36.4856	36.487	36.708	36.692	36.8138	36.8786	35.6233	36.2535	36.6775	+	+	194.46	17	5	6	6	3.15681	0.00218868	0.630226	5.89705	0	1.05418
476	A0R618	A0R618	MSMEG_6393	37.286	37.552	37.3993	37.3145	37.5734	37.2839	37.4143	37.6037	37.1689	37.2525	37.1738	37.832	37.8019	37.6912	37.895	37.6875	37.4311	37.425	37.3162	37.7231			68.228	17	5	6	6	0.569797	0.490778	-0.108814	2.00524	0.0538164	0.298057
477	A0R623	A0R623	MSMEG_6398	36.5801	36.599	35.1119	35.9986	35.4389	36.2653	35.9678	35.1564	36.7059	35.8966	35.9512	34.8742	35.0193	34.3891	33.8762	35.0984	35.0659	35.9457	35.9905	34.7205		+	35.701	17	5	6	6	0.0447664	0.957351	0.0448261	2.18269	0.00313043	-1.22517
479	A0R630	A0R630	MSMEG_6405	40.2827	40.3552	38.7664	NaN	38.5344	38.34	37.2928	39.0003	NaN	37.3332	NaN	37.5087	NaN	NaN	NaN	NaN	NaN	39.4847	37.9916	NaN	+		29.415	9	4	4	1	1.23936	0.023025	-1.49309	0	0.967238	-1.97599
480	A0R637	A0R637	MSMEG_6412	34.5424	35.1791	34.654	34.9871	35.6416	35.1358	36.2788	36.0804	36.2245	36.0494	36.4566	34.4312	35.3734	35.3509	34.7373	33.3711	34.8185	35.0009	36.0376	34.6804	+		29.378	17	5	6	6	2.35436	0.00226667	1.03672	0.37868	0.425293	-0.320476
481	A0R656	A0R656	MSMEG_6431	38.3068	38.6978	38.4096	38.6471	38.3315	38.3989	38.4657	38.1407	36.8752	37.1507	37.1043	38.2794	38.2682	37.9902	38.3731	37.9171	38.4223	38.4786	37.6892	38.2084	+		15.994	17	5	6	6	1.37315	0.0268837	-0.789335	1.30996	0.120395	-0.270193
482	A0R678	A0R678	MSMEG_6452	33.5126	33.9468	33.5908	33.1992	33.1047	32.088	31.3105	32.1789	NaN	NaN	NaN	NaN	NaN	32.1877	32.349	NaN	NaN	33.4708	31.8592	NaN	+	+	48.198	10	5	3	2	2.89115	0.000235294	-1.61168	2.28059	0.0023908	-1.20247
483	A0R683	A0R683	MSMEG_6458	32.9508	32.9136	32.3686	32.6117	32.8639	33.5783	33.3863	33.1575	33.711	33.3318	33.4212	33.1346	NaN	32.949	32.9304	32.6821	33.3771	32.7417	33.431	33.0146	+		53.673	16	5	6	5	3.24933	0.00156098	0.68932	0.897931	0.192269	0.272912
484	A0R684	A0R684	MSMEG_6459	33.166	33.0456	32.1923	33.3433	32.862	32.4117	32.2495	32.1959	31.9144	31.6696	32.281	32.6413	33.2415	33.0368	33.4271	33.1535	33.7062	32.9219	32.1203	33.2011	+		167.12	17	5	6	6	2.29172	0.00540909	-0.801523	0.555153	0.325763	0.279225
485	A0R6A1	A0R6A1	MSMEG_6476	37.2755	38.1606	36.2614	35.5978	35.1015	36.1487	35.7213	35.5789	35.057	34.1445	34.3232	33.6034	NaN	NaN	NaN	NaN	NaN	36.4793	35.1623	NaN	+		13.7	12	5	6	1	1.20675	0.0264379	-1.31707	0	0.965304	-2.87596
486	A0R6B0	A0R6B0	MSMEG_6485	35.431	35.512	35.3743	35.5195	35.8065	35.911	35.8407	35.8774	36.4276	35.9057	36.416	35.5856	35.4147	35.6651	35.4595	35.0905	35.6136	35.5286	36.0631	35.4715	+		16.695	17	5	6	6	2.33745	0.0100333	0.534411	0.197802	0.78267	-0.057119
487	A0R6D7	A0R6D7	MSMEG_6512	33.4656	33.5633	33.2663	34.867	34.535	NaN	33.8925	NaN	34.5981	33.2854	33.5741	33.7183	33.1916	33.6993	33.52	34.7879	33.6712	33.9394	33.8375	33.7647			38.96	15	5	4	6	0.084695	0.868858	-0.101924	0.184528	0.685466	-0.174737
489	A0R6G4	A0R6G4	MSMEG_6540	33.7195	33.9882	33.6014	33.2771	32.8646	33.2494	32.7944	32.6241	32.4881	31.9951	32.3382	31.9569	31.8267	31.977	32.2777	31.756	NaN	33.4902	32.5815	31.9589	+	+	45.067	16	5	6	5	2.17201	0.00530233	-0.908614	4.02466	0	-1.5313
490	A0R6I9	A0R6I9	MSMEG_6565	34.1933	34.4522	34.5133	35.4033	34.1808	34.7001	35.3607	34.7974	34.9199	34.5593	35.0562	35.4422	35.5043	35.2987	35.3599	35.1722	NaN	34.5486	34.8989	35.3555		+	24.535	16	5	6	5	0.75128	0.181703	0.350336	2.08621	0.00767857	0.80687
491	A0R6K3	A0R6K3	MSMEG_6579	37.37	36.9798	36.0336	35.0669	35.5232	35.5642	NaN	32.5342	NaN	33.718	34.4546	35.2522	34.9917	35.5453	35.6683	36.1977	NaN	36.1947	34.0678	35.531	+		13.379	14	5	4	5	1.61306	0.00631373	-2.12693	0.692825	0.154945	-0.663653
492	A0R6M4	A0R6M4	MSMEG_6601	35.5087	36.4118	36.3706	NaN	35.7221	34.9752	35.143	35.5495	NaN	35.2257	34.4896	34.4333	34.6971	34.5126	34.4472	NaN	NaN	36.0033	35.0766	34.5225	+	+	17.348	13	4	5	4	1.87898	0.00744954	-0.92673	3.11601	0.0005	-1.4808
494	A0R6Z6	A0R6Z6	MSMEG_6726	NaN	42.2161	41.9339	42.5269	NaN	42.2219	42.2055	NaN	42.7038	42.3208	42.7154	NaN	42.0384	NaN	NaN	NaN	NaN	42.2256	42.4335	NaN			21.579	9	3	5	1	0.47792	0.39158	0.207832	0	0.963377	-0.187252
495	A0R724	A0R724	MSMEG_6754	33.628	34.9227	34.8285	34.9025	35.2218	35.2421	34.9921	34.9794	35.1358	34.6932	35.2306	33.0982	33.5484	33.1786	33.2462	33.7618	33.8713	34.7007	35.0456	33.4508		+	36.926	17	5	6	6	0.642792	0.224559	0.344833	2.7158	0.000625	-1.24998
497	A0R730	A0R730	MSMEG_6761	36.5066	36.4967	36.1345	36.2377	36.3442	35.7472	35.5229	35.9108	34.7114	34.4978	35.253	36.6124	36.4816	36.5165	36.9097	36.7999	36.7995	36.344	35.2739	36.6866	+	+	60.885	17	5	6	6	2.53825	0.00152381	-1.07009	2.06938	0.0386455	0.342617
498	A0R753	A0R753	MSMEG_6783	34.7474	NaN	34.9079	34.7968	32.3338	32.6631	32.1712	35.2749	33.0267	35.4268	32.4329	34.3516	32.0935	31.9216	32.6002	31.6607	34.0352	34.1965	33.4993	32.7771		+	35.55	16	4	6	6	0.339399	0.381371	-0.697199	1.00042	0.0472449	-1.41936
499	A0R788	A0R788	MSMEG_6822	37.892	38.5319	36.7262	35.7817	35.2247	35.6144	35.509	34.7681	34.8675	34.4184	35.2628	35.504	35.4245	34.667	34.1156	34.1181	34.5702	36.8313	35.0734	34.7332	+	+	31.775	17	5	6	6	1.78074	0.00534831	-1.75795	2.07589	0.00222222	-2.09808
500	A0R7I3	A0R7I3	MSMEG_6927	32.6949	32.2701	32.2033	32.8874	32.4503	32.6124	32.6656	32.6265	33.2186	32.6401	32.9805	32.6901	32.8809	32.7513	32.8128	32.7697	33.2767	32.5012	32.7906	32.8636			32.516	17	5	6	6	0.964703	0.15244	0.289414	1.40402	0.0693274	0.362408
503	A0R7J3	A0R7J3	MSMEG_6938	35.4567	35.1609	35.119	33.5856	33.4533	35.2837	35.1379	33.5835	35.166	34.3235	34.6564	35.1261	35.1795	34.9948	34.8371	33.4216	33.9826	34.5551	34.6918	34.5903			37.513	17	5	6	6	0.105287	0.815443	0.136718	0.024137	0.992649	0.0351705
504	A0R7J6	A0R7J6	MSMEG_6941	36.2555	36.3544	36.4006	36.1147	36.7105	36.6437	36.7967	37.4403	37.3442	37.167	37.0314	37.3794	37.2029	37.4615	37.0095	36.3105	37.1306	36.3671	37.0706	37.0824	+	+	20.141	17	5	6	6	2.66386	0.00471233	0.703418	2.14922	0.00916239	0.71528
505	A0R7J7	A0R7J7	MSMEG_6942	35.3083	34.311	35.0643	36.1848	36.4354	36.5297	35.0966	36.3517	36.9907	36.3303	36.675	36.8991	34.9076	35.62	37.393	35.5413	35.6812	35.4607	36.329	36.007	+		40.446	17	5	6	6	1.05044	0.0496762	0.868252	0.46219	0.309087	0.546273
292	A0R021	A0R021	murE	NaN	32.4743	NaN	31.9664	NaN	32.2477	31.8018	32.3136	32.4186	32.5553	32.1859	31.5397	31.4732	31.3323	31.0073	31.62	NaN	NaN	32.2538	31.3945		+	53.132	13	2	6	5	0.0520368	0.956072	0.0334752	1.84217	0.0100787	-0.825824
221	A0QX35	A0QX35	mutA	33.3771	33.4939	33.3262	33.4253	33.5608	33.57	33.5477	33.552	33.5396	33.3521	33.551	32.4026	32.3047	32.7171	31.9257	32.3514	33.1354	33.4367	33.5188	32.4728		+	64.865	17	5	6	6	0.811728	0.511523	0.0820936	3.18377	0.000413793	-0.96382
224	A0QX77	A0QX77	nadC	35.7591	35.8219	36.0188	35.5197	35.0183	35.6176	36.0444	36.0404	36.3583	35.8411	36.2464	35.8513	35.6651	36.0577	35.7898	35.5314	35.8669	35.6275	36.0247	35.7937			30.319	17	5	6	6	1.12806	0.0852955	0.397158	0.434076	0.486541	0.166163
253	A0QYD6	A0QYD6	ndh	33.2259	33.0806	33.3347	33.3974	34.97	34.9957	34.8962	35.1238	34.0788	35.1198	35.2486	36.7218	35.6463	36.6268	36.9251	36.986	35.5354	33.6017	34.9105	36.4069	+	+	48.98	17	5	6	6	2.21945	0.00223077	1.30878	3.98346	0	2.80519
183	A0QVM4	A0QVM4	nusA	34.2971	34.227	33.464	34.422	34.9068	35	34.474	34.972	34.7336	34.0144	35.2614	34.8516	34.8232	34.5978	34.4592	34.3949	35.0015	34.2634	34.7426	34.688			36.729	17	5	6	6	0.874748	0.112565	0.479182	0.97523	0.112101	0.424644
94	A0QS44	A0QS44	nusG	36.2531	35.7613	35.8168	NaN	35.3718	35.7525	NaN	NaN	34.6199	35.3072	NaN	36.4364	36.3678	36.0323	36.2942	36.2348	36.6124	35.8008	35.2265	36.3296		+	29.839	13	4	3	6	0.794763	0.117559	-0.574204	1.79297	0.0238239	0.528897
332	A0R170	A0R170	orB	NaN	NaN	32.0748	32.6402	34.6452	34.5252	34.8234	34.6798	34.4781	35.1989	34.4079	32.135	31.8406	32.1777	31.3901	31.8251	31.7609	33.1201	34.6855	31.8549	+	+	37.302	15	3	6	6	1.63908	0.00750943	1.56548	1.29174	0.0216667	-1.26516
412	A0R3N3	A0R3N3	pcrA	31.6169	31.4028	31.0906	31.2589	31.2957	31.9167	31.5833	31.7367	31.8761	31.5724	31.7185	31.4508	30.7964	31.5541	31.4564	31.6079	NaN	31.333	31.734	31.3731	+		86.622	16	5	6	5	2.47026	0.016	0.400982	0.0861166	0.899595	0.0401703
303	A0R069	A0R069	pepA	34.4232	35.5986	35.356	35.6492	35.9914	35.2551	35.2078	35.6656	34.9926	35.248	35.5168	34.7861	35.275	35.5672	35.4946	35.3751	35.4918	35.4037	35.3143	35.3316			53.724	17	5	6	6	0.129852	0.802246	-0.0893674	0.0984538	0.854529	-0.0720506
212	A0QWX6	A0QWX6	pgl	33.3428	32.9734	32.9789	33.8567	33.2535	34.0046	33.8924	34.2117	34.2038	34.3459	34.0634	33.1988	33.231	33.453	33.4401	33.0288	33.7381	33.281	34.1203	33.3483	+		25.586	17	5	6	6	3.2083	0.001125	0.839232	0.140689	0.813321	0.0672428
273	A0QYT3	A0QYT3	pheT	31.4033	31.6304	31.0064	31.5949	31.3266	31.3732	NaN	31.6861	31.4049	31.1119	31.6485	31.4207	31.474	31.3423	30.9762	30.9606	31.6356	31.3923	31.4449	31.3016			88.65	16	5	5	6	0.130727	0.84667	0.052562	0.232877	0.701709	-0.0907707
2	A0QNG2	A0QNG2	pknA	32.954	33.333	32.6706	32.3497	34.3844	34.0259	33.9855	33.9356	34.0471	34.4812	34.1898	34.9377	32.765	34.729	32.9329	34.6095	33.2377	33.1383	34.1109	33.8686	+		44.616	17	5	6	6	1.79049	0.00838596	0.97254	0.665787	0.157535	0.730326
525	Q3L885	Q3L885	pks	32.1515	31.9767	31.9091	32.1536	31.533	31.7372	31.7891	30.9875	31.7088	31.5315	31.705	31.6888	31.2868	31.3489	32.0625	31.3956	32.1274	31.9448	31.5765	31.6517			389.86	17	5	6	6	1.2299	0.0793633	-0.368252	0.770948	0.218855	-0.293111
280	A0QYZ2	A0QYZ2	polA	31.8001	31.1272	31.6189	NaN	31.4551	31.737	31.6308	31.2691	NaN	31.3332	31.5306	31.5367	NaN	31.7097	32.7203	32.1221	33.1843	31.5003	31.5001	32.2546			99.896	14	4	5	5	0.000409572	1	-0.000196457	1.08414	0.0536923	0.754325
449	A0R597	A0R597	ppa	37.2939	37.3847	36.8729	37.29	37.5737	37.0556	37.3987	37.2469	37.6093	36.9815	37.6879	36.6144	36.9081	36.9877	36.1295	36.1914	36.6064	37.283	37.33	36.5729		+	18.349	17	5	6	6	0.105736	0.881395	0.0469515	2.32385	0.0066422	-0.710109
171	A0QUZ3	A0QUZ3	ppk	35.0754	35.0201	35.1142	34.6267	34.4353	28.995	NaN	32.9905	30.0055	NaN	NaN	33.6319	34.0509	28.678	34.8942	34.0298	34.5509	34.8543	30.6637	33.306	+		82.056	14	5	3	6	2.47111	0.00025	-4.19067	0.758703	0.0892468	-1.54839
354	A0R214	A0R214	prfA	31.7981	33.4122	32.8991	34.2623	34.6998	33.7003	34.6957	34.7625	34.9524	35.3992	34.5795	33.0234	33.1541	32.7699	32.6784	32.2464	32.5034	33.4143	34.6816	32.7293	+		39.103	17	5	6	6	1.40237	0.0143836	1.26733	0.715476	0.140667	-0.685012
227	A0QX85	A0QX85	priA	33.9318	34.0116	34.237	34.7165	34.3013	34.9629	35.3821	35.7052	35.6374	35.7175	35.12	35.3352	35.4237	35.4218	35.2949	34.4063	34.7183	34.2396	35.4208	35.1	+	+	26.408	17	5	6	6	3.79072	0	1.1812	2.32757	0.00419802	0.860405
416	A0R407	A0R407	prrA	36.1129	36.0376	36.3258	36.2253	36.5877	36.5278	36.4731	36.6629	36.9673	37.2324	36.5522	36.6337	36.539	36.4754	35.8739	36.2105	35.935	36.2578	36.736	36.2779	+		25.342	17	5	6	6	1.8051	0.0262824	0.478118	0.0418327	0.974777	0.020078
402	A0R3C8	A0R3C8	prs	34.6425	34.2953	34.3172	35.0129	34.7744	35.1777	34.664	34.819	35.5763	35.3232	35.3018	34.6301	34.1422	35.152	34.364	34.3319	34.2652	34.6085	35.1437	34.4809	+		35.558	17	5	6	6	1.62108	0.0274802	0.535215	0.258256	0.648584	-0.127548
438	A0R4J1	A0R4J1	purD	37.0134	36.9335	36.7331	36.8877	37.0648	37.0142	36.6125	37.0104	36.6588	36.5824	36.4542	36.8354	36.8439	36.7931	36.0537	36.5906	36.2286	36.9265	36.7221	36.5576			40.012	17	5	6	6	0.931686	0.225287	-0.204422	1.31275	0.0778761	-0.368931
410	A0R3L4	A0R3L4	purH	32.0383	32.1396	32.5158	32.3003	32.5218	31.537	31.4762	31.205	32.1145	31.8412	31.5297	NaN	34.1017	33.8965	33.5838	33.7012	33.6176	32.3032	31.6173	33.7802	+	+	55.407	16	5	6	5	2.56419	0.00531707	-0.68589	5.30451	0	1.47698
433	A0R4G4	A0R4G4	purL	34.6465	35.2548	35.224	35.6625	35.3756	35.5253	35.4007	35.3833	35.7898	35.0666	35.7406	35.3016	35.6429	35.5767	35.6584	35.5278	35.9568	35.2327	35.4844	35.6107			81.011	17	5	6	6	0.654373	0.267963	0.251687	1.2046	0.0873712	0.378017
432	A0R4D8	A0R4D8	purM	34.1899	34.2524	34.9975	34.6894	34.3447	35.2882	35.6219	35.7218	36.3448	33.6053	33.975	33.1507	NaN	33.0925	33.0866	NaN	NaN	34.4948	35.0928	33.1099		+	38.081	14	5	6	3	0.577096	0.200505	0.598076	3.30316	0.000413793	-1.38482
434	A0R4H1	A0R4H1	purQ	35.0166	35.2142	35.2054	34.711	35.2537	35.8194	35.7304	35.9474	35.9328	36.0851	35.8668	35.2948	35.3132	35.5742	35.0642	35.0116	35.1753	35.0802	35.897	35.2389	+		23.769	17	5	6	6	4.51156	0.0004	0.816801	0.599661	0.409195	0.1587
435	A0R4H2	A0R4H2	purS	39.4626	39.8391	39.873	39.8992	40.0722	39.846	39.6533	40.4462	38.9803	39.8268	39.4016	39.9706	40.0768	40.0079	40.1339	39.782	39.7485	39.8292	39.6924	39.9533			8.8579	17	5	6	6	0.235708	0.637293	-0.136844	0.512151	0.505588	0.124057
174	A0QV14	A0QV14	pyc	31.1711	31.2092	30.9388	31.4121	30.8948	31.0612	30.5064	31.0816	30.6259	30.3412	31.2128	31.885	31.5741	32.0286	31.7169	31.9317	31.898	31.1252	30.8049	31.839		+	120.78	17	5	6	6	0.941801	0.142425	-0.320348	3.85391	0.000428571	0.71383
230	A0QXA3;REV__A0QXW6	A0QXA3	pyk	36.6217	36.9089	36.5591	36.8248	37.2539	36.7433	37.0846	37.1811	37.2693	37.4514	37.2908	36.6547	36.9006	37.0937	36.3096	36.4252	35.3559	36.8337	37.1701	36.4566			50.988	17	5	6	6	1.22796	0.091024	0.336388	0.624401	0.241442	-0.377069
488	A0R6E5	A0R6E5	pyrE	34.5546	35.1478	35.8964	35.8625	35.6443	35.0168	34.7407	34.7755	35.4076	35.0895	35.2055	34.6008	34.4571	34.7276	34.641	34.1855	34.6033	35.4211	35.0393	34.5359		+	20.835	17	5	6	6	0.765861	0.167905	-0.381883	2.24259	0.00446602	-0.885238
355	A0R218	A0R218	rho	38.7615	38.5775	38.4107	38.6864	38.4278	38.7582	38.6437	38.6531	38.9959	38.6944	38.867	38.6774	38.523	38.3422	38.6749	38.6002	38.704	38.5728	38.7687	38.587			71.747	17	5	6	6	1.26904	0.178397	0.195935	0.057759	0.975928	0.0141703
210	A0QWV0	A0QWV0	ribBA	34.0012	34.2775	34.0643	34.2126	33.9867	34.4981	34.6788	34.6832	35.5703	35.1312	34.0094	34.558	34.6125	33.5571	33.7838	34.6488	34.3386	34.1085	34.7618	34.2498	+		47.881	17	5	6	6	1.56814	0.0239512	0.653376	0.274412	0.619215	0.141312
211	A0QWV1	A0QWV1	ribE	37.2822	37.2983	36.3089	37.2648	37.5198	37.5472	37.6061	37.5751	37.7524	37.6778	37.368	37.1232	37.2417	36.7779	37.2911	36.8316	36.7882	37.1348	37.5878	37.009			16.187	17	5	6	6	1.30338	0.0560369	0.452967	0.236968	0.667738	-0.125831
95	A0QS63	A0QS63	rplL	41.5112	41.4921	41.463	41.232	41.4879	41.4618	40.99	41.2769	40.7107	41.0461	41.0069	41.7943	41.4013	41.5615	41.4244	41.7542	40.9039	41.4373	41.0821	41.4733	+		13.458	17	5	6	6	1.6982	0.0483828	-0.355199	0.0865637	0.904587	0.0360144
102	A0QSG8	A0QSG8	rplO	39.5122	39.6709	39.3969	39.6892	39.5416	39.068	38.9793	39.0926	38.7837	38.5819	38.7963	39.108	39.5123	39.5076	39.051	39.0952	39.8601	39.5622	38.8836	39.3557	+		15.571	17	5	6	6	4.04037	0.000363636	-0.678538	0.671758	0.327475	-0.206459
101	A0QSG5	A0QSG5	rplR	39.1826	39.5494	39.3964	38.6049	38.9976	38.4253	38.2346	38.4653	37.5729	37.629	37.7787	37.96	37.7873	37.8571	37.8833	38.1792	38.4041	39.1462	38.0177	38.0118	+	+	13.684	17	5	6	6	3.00698	0.000347826	-1.12853	3.80835	0.000173913	-1.13436
403	A0R3D2	A0R3D2	rplY	38.185	38.2881	38.6085	38.1494	38.0212	37.0168	35.9493	37.1302	33.8926	34.9899	34.3077	37.1954	37.8021	37.5464	37.7793	37.319	35.914	38.2504	35.5478	37.2594	+	+	22.55	17	5	6	6	2.7135	0.000307692	-2.70268	1.83197	0.00942149	-0.991072
328	A0R111	A0R111	rsfS	34.3476	34.2864	34.4606	34.101	34.2504	35.4242	35.2949	34.8821	35.4919	35.4295	35.0744	33.7551	33.5692	34.2536	33.9573	34.2181	33.7018	34.2892	35.2662	33.9092	+	+	14.757	17	5	6	6	4.69652	0	0.976991	1.64892	0.0488713	-0.380026
122	A0QT08	A0QT08	sdhA	34.3283	34.0361	33.7872	NaN	34.3023	34.7641	34.8292	34.9243	34.4596	34.7353	34.5681	34.82	34.8454	34.6284	34.5729	34.1369	34.656	34.1135	34.7134	34.61	+	+	64.393	16	4	6	6	2.70091	0.00528889	0.599975	1.77636	0.0275152	0.496487
121	A0QT07	A0QT07	sdhB	34.5921	34.6354	34.6704	34.2239	34.5293	34.0508	33.3918	34.2908	32.3681	32.917	32.3277	34.5588	34.5084	34.1492	33.9639	34.0441	34.2074	34.5302	33.2244	34.2386	+		29.21	17	5	6	6	2.10788	0.0046875	-1.30585	1.26667	0.113289	-0.291572
123	A0QT10	A0QT10	sdhC	36.9368	36.8376	36.4462	36.7515	35.7953	36.5446	36.5758	36.4493	36.2384	36.1304	36.646	37.5718	37.4794	37.4842	37.8354	37.6877	38.4633	36.5535	36.4307	37.7537		+	15.626	17	5	6	6	0.244528	0.64002	-0.122744	2.99828	0.00045283	1.20018
93	A0QS43	A0QS43	secE	38.6415	38.403	38.4384	38.2977	38.3589	38.3041	38.4582	38.5988	38.612	38.8489	37.9786	38.8717	38.9368	39.021	39.0419	39.2522	39.728	38.4279	38.4668	39.1419		+	15.286	17	5	6	6	0.0997315	0.899113	0.0388944	2.95878	0.00232558	0.714051
202	A0QWJ3	A0QWJ3	secF	35.734	35.5763	35.5429	35.5692	35.4574	35.9074	36.144	35.3469	36.2641	36.084	35.899	36.6989	36.4291	36.93	36.7904	36.7229	37.4113	35.576	35.9409	36.8304		+	45.007	17	5	6	6	1.40735	0.062632	0.364955	4.7268	0	1.25448
169	A0QUY2	A0QUY2	serA	38.4191	38.2833	38.2397	38.2724	38.2217	38.3899	38.1326	38.224	38.1287	38.1222	38.1725	38.3112	37.9929	38.2094	37.9514	38.1504	38.1233	38.2872	38.195	38.1231			54.357	17	5	6	6	0.872108	0.46741	-0.0922328	1.4038	0.223314	-0.164154
78	A0QRA0	A0QRA0	serB	34.6825	34.7118	34.3061	35.1975	35.1248	34.6585	35.604	34.0148	35.384	34.613	35.6862	34.5038	34.7233	35.1621	34.0223	35.3549	34.1107	34.8045	34.9934	34.6462			43.837	17	5	6	6	0.231895	0.612399	0.188869	0.227302	0.650179	-0.15837
420	A0R429	A0R429	serC	33.0249	32.168	33.3203	NaN	31.222	31.7591	35.5534	35.8565	34.3287	32.3989	33.7775	31.9785	30.9734	30.4702	NaN	31.0308	NaN	32.4338	33.9457	31.1132		+	39.324	14	4	6	4	0.856894	0.0601572	1.51187	1.23029	0.0257914	-1.32056
194	A0QW02	A0QW02	sigA	37.3757	37.3532	37.3368	37.5076	37.2645	37.4244	37.1619	37.1301	37.59	37.0551	37.4289	37.4823	37.0505	37.4303	37.5354	37.5978	37.6782	37.3676	37.2984	37.4624			51.503	17	5	6	6	0.288304	0.695397	-0.0691736	0.407055	0.607193	0.0948476
103	A0QSH0	A0QSH0	sppA	32.9447	32.5148	32.5025	32.357	33.2821	31.6872	31.9808	32.4119	NaN	32.0534	NaN	32.7113	32.9888	32.6441	33.0804	32.7907	33.0046	32.7202	32.0333	32.87	+		62.714	15	5	4	6	1.65811	0.015817	-0.686884	0.384292	0.529096	0.149773
304	A0R072	A0R072	sucB	39.8124	39.6241	39.5717	39.3488	39.6561	39.3758	39.4602	39.5055	39.367	39.2507	39.343	39.9346	39.7991	39.6891	40.1225	39.8194	39.9853	39.6026	39.3837	39.8917			61.029	17	5	6	6	1.66383	0.113096	-0.218882	1.80901	0.065991	0.289048
411	A0R3M3	A0R3M3	sucD	39.0005	39.1426	38.979	39.2082	39.4501	39.0565	39.0028	39.1515	39.0827	38.9659	39.323	38.306	38.4331	38.5605	38.5527	38.3019	38.5084	39.1561	39.0971	38.4438		+	30.948	17	5	6	6	0.256179	0.740904	-0.0590303	4.49263	0.000444444	-0.712327
215	A0QWZ9	A0QWZ9	sufB	NaN	35.1515	NaN	33.6942	33.9666	NaN	33.6678	NaN	33.1365	NaN	33.1428	NaN	NaN	NaN	NaN	NaN	NaN	34.2708	33.3157	NaN			52.735	6	3	3	0	0.928558	0.0592281	-0.955105	0	1	NaN
217	A0QX01	A0QX01	sufC	36.7936	37.4601	37.4903	37.8171	37.4186	37.9021	37.9051	38.5446	38.5389	38.2382	38.1041	37.5017	38.0614	37.4186	37.2243	37.3951	37.5779	37.3959	38.2055	37.5298	+		27.561	17	5	6	6	2.54964	0.0047619	0.809539	0.287244	0.616259	0.133883
216	A0QX00	A0QX00	sufD	34.702	34.3428	34.3868	34.8517	35.0157	34.9047	34.7392	35.5836	35.3637	35.2919	35.1569	34.732	35.0215	34.7806	34.2632	34.0176	32.429	34.6598	35.1734	34.2073	+		43.146	17	5	6	6	1.69083	0.0268902	0.513551	0.477109	0.313781	-0.45248
56	A0QQP2	A0QQP2	thiC	NaN	NaN	NaN	32.6622	32.93	32.824	28.7657	32.8754	33.1231	32.6692	32.5762	31.817	31.6484	32.2688	32.0977	31.5246	31.3842	NaN	32.1389	31.7901		+	57.514	14	2	6	6	0.21077	0.565912	-0.657191	2.07092	0.00445283	-1.00602
55	A0QQK9	A0QQK9	thiS	35.1828	34.8346	NaN	34.9289	34.7454	34.5419	NaN	NaN	36.305	NaN	34.9536	33.6934	NaN	NaN	34.7049	34.1623	NaN	34.9229	35.2668	34.1869		+	7.226	10	4	3	3	0.311815	0.463769	0.34389	1.38855	0.0289647	-0.736078
213	A0QWY0	A0QWY0	tkt	36.9676	37.1335	36.9927	36.9036	37.299	37.1046	36.8058	37.5174	36.8077	37.3355	37.1556	37.0168	36.876	37.0768	36.8149	36.7379	36.7369	37.0593	37.1211	36.8766			75.154	17	5	6	6	0.170225	0.794981	0.0618252	1.12475	0.23505	-0.182735
243	A0QXZ5	A0QXZ5	tpx	39.7059	39.9246	40.1134	40.0774	39.4575	39.2687	39.0551	40.6677	40.0837	38.9552	39.7545	39.8122	39.2904	40.5852	39.8465	NaN	40.1048	39.8558	39.6308	39.9278			16.832	16	5	6	5	0.300974	0.512243	-0.22494	0.110536	0.841428	0.0720589
229	A0QX97	A0QX97	trpA	35.8968	36.4341	36.2329	36.3549	36.6159	36.699	36.5152	36.8984	37.0072	36.8517	36.9832	35.7187	36.4903	35.6011	35.8232	36.1528	36.5252	36.3069	36.8258	36.0519	+		27.073	17	5	6	6	2.35787	0.0100496	0.518849	0.593375	0.319723	-0.25506
228	A0QX96	A0QX96	trpB	33.0795	33.216	33.1499	NaN	33.2636	28.2237	28.6032	33.7539	34.2386	33.6041	33.8318	33.2741	33.3648	33.1481	33.499	32.8628	33.5285	33.1773	32.0426	33.2796			45.005	16	4	6	6	0.343453	0.355488	-1.13471	0.340833	0.62252	0.102284
218	A0QX15	A0QX15	trx	34.4957	34.16	34.1794	34.7107	35.6174	34.5883	35.4675	33.761	35.9608	35.8195	35.6772	34.4561	34.2729	34.363	34.2129	34.2643	34.6757	34.6326	35.2124	34.3742			13.305	17	5	6	6	0.626101	0.178937	0.57975	0.477084	0.383016	-0.258495
502	A0R7J0	A0R7J0	trx	36.4586	36.8387	36.8763	37.1842	37.8042	37.0609	37.79	37.5126	38.216	38.5197	37.9455	37.4482	37.4366	37.5224	36.308	36.6387	36.3423	37.0324	37.8408	36.9494	+		11.623	17	5	6	6	1.55395	0.015974	0.808359	0.0925923	0.854355	-0.0830203
501	A0R7I9	A0R7I9	trxB	36.9871	36.9785	36.8846	36.9467	37.042	36.711	36.4638	37.1482	36.4099	35.5065	35.8663	36.4321	36.7301	36.6355	36.3225	35.3959	36.0741	36.9678	36.3509	36.2651	+	+	33.512	17	5	6	6	1.33855	0.0359175	-0.616848	1.95946	0.0110677	-0.702741
374	A0R2J0	A0R2J0	typA	36.1163	36.2925	36.28	35.7179	36.0003	36.0247	35.9283	36.056	36.0566	35.8577	35.9348	36.5974	36.5058	36.3768	36.433	36.3827	36.4832	36.0814	35.9764	36.4631		+	68.246	17	5	6	6	0.479437	0.527853	-0.105051	2.3187	0.024825	0.381734
130	A0QT32	A0QT32	upp	34.231	34.5144	34.3391	34.0943	34.5842	34.3686	34.5451	34.346	34.4957	34.2251	34.4652	29.4185	29.9964	34.17	28.9471	34.0761	34.562	34.3526	34.4076	31.8617		+	21.949	17	5	6	6	0.233679	0.766695	0.055006	1.16342	0.0216962	-2.49094
278	A0QYX0	A0QYX0	uvrB	31.7824	NaN	31.1549	31.3501	31.3875	31.7564	31.5594	31.3894	32.1909	31.6406	32.0051	31.3373	31.3234	31.5402	31.5113	31.7944	31.8477	31.4187	31.757	31.559			82.68	16	4	6	6	0.990486	0.124128	0.338241	0.411258	0.525065	0.140332
329	A0R155	A0R155	valS	32.4154	33.0443	32.6454	32.0435	33.2417	33.0602	32.7236	33.4778	33.8224	33.4847	33.3328	31.8122	31.865	32.7877	32.9852	32.6934	32.7348	32.6781	33.3169	32.4797	+		96.758	17	5	6	6	1.44336	0.0292376	0.638828	0.279805	0.576177	-0.19836
168	A0QUX9	A0QUX9	wrbA	32.9543	33.2345	33.0112	33.4571	33.2819	33.2101	33.4802	NaN	33.1744	NaN	33.4268	NaN	NaN	NaN	NaN	NaN	NaN	33.1878	33.3229	NaN			21.52	9	5	4	0	0.505318	0.462619	0.135106	0	1	NaN
236	A0QXD0	A0QXD0	xylB	32.8655	33.4266	34.2738	33.949	34.6032	34.8524	35.0017	35.4339	35.6909	34.6983	35.5028	34.3831	34.3851	35.0993	34.2567	34.0175	33.2565	33.8236	35.1967	34.233	+		47.557	17	5	6	6	2.59782	0.00109091	1.37307	0.496176	0.31076	0.409434
381	A0R2T0	A0R2T0	ychF	NaN	31.6546	32.6304	NaN	NaN	NaN	32.3079	32.6698	32.7454	32.7967	32.6648	31.9047	NaN	32.1055	32.3418	32.3242	30.7403	NaN	32.6369	31.8833			39.328	12	2	5	5	0.809392	0.124903	0.49441	0.178674	0.671753	-0.259187
